# Supplementary material for: Research on reconfigurable topology layered equalization method based on maximum capacity utilization
Source: PLoS One. 2023 Dec 14;18(12):e0295425. doi: 10.1371/journal.pone.0295425 (PMC10721023; doi:10.1371/journal.pone.0295425)
Supplement: S1 File — (XLSX) [file pone.0295425.s001.xlsx]

## Sheet: Sheet1
time(s)	SOC1	SOC2	SOC3	SOC4	SOC5	SOC6	SOC7	SOC8
0.01	48	49	50.9999	52.9999	59.9992	61.9991	63.9992	66.9991
0.02	48	49	50.9999	52.9999	59.9992	61.9991	63.9992	66.9991
0.03	48	49	50.9999	52.9999	59.9992	61.9991	63.9992	66.9991
0.04	48	49	51	53	59.9992	61.9992	63.9992	66.9992
0.05	48	49	51	53	59.9989	61.9989	63.9989	66.9989
0.06	48	49	51	53	59.9986	61.9986	63.9986	66.9986
0.07	48	49	51	53	59.9983	61.9983	63.9983	66.9983
0.08	48	49	51	53	59.9981	61.9981	63.9981	66.9981
0.09	48	49	51	53	59.9978	61.9978	63.9978	66.9978
0.1	48	49	51	53	59.9975	61.9975	63.9975	66.9975
0.11	48	49	51	53	59.9972	61.9972	63.9972	66.9972
0.12	48	49	51	53	59.9969	61.9969	63.9969	66.9969
0.13	48	49	51	53	59.9967	61.9967	63.9967	66.9967
0.14	48	49	51	53	59.9964	61.9964	63.9964	66.9964
0.15	48	49	51	53	59.9961	61.9961	63.9961	66.9961
0.16	48	49	51	53	59.9958	61.9958	63.9958	66.9958
0.17	48	49	51	53	59.9956	61.9956	63.9956	66.9956
0.18	48	49	51	53	59.9953	61.9953	63.9953	66.9953
0.19	48	49	51	53	59.995	61.995	63.995	66.995
0.2	48	49	51	53	59.9947	61.9947	63.9947	66.9947
0.21	48	49	51	53	59.9944	61.9944	63.9944	66.9944
0.22	48	49	51	53	59.9942	61.9942	63.9942	66.9942
0.23	48	49	51	53	59.9939	61.9939	63.9939	66.9939
0.24	48	49	51	53	59.9936	61.9936	63.9936	66.9936
0.25	48	49	51	53	59.9933	61.9933	63.9933	66.9933
0.26	48	49	51	53	59.9931	61.9931	63.9931	66.9931
0.27	48	49	51	53	59.9928	61.9928	63.9928	66.9928
0.28	48	49	51	53	59.9925	61.9925	63.9925	66.9925
0.29	48	49	51	53	59.9922	61.9922	63.9922	66.9922
0.3	48	49	51	53	59.9919	61.9919	63.9919	66.9919
0.31	48	49	51	53	59.9917	61.9917	63.9917	66.9917
0.32	48	49	51	53	59.9914	61.9914	63.9914	66.9914
0.33	48	49	51	53	59.9911	61.9911	63.9911	66.9911
0.34	48	49	51	53	59.9908	61.9908	63.9908	66.9908
0.35	48	49	51	53	59.9906	61.9906	63.9906	66.9906
0.36	48	49	51	53	59.9903	61.9903	63.9903	66.9903
0.37	48	49	51	53	59.99	61.99	63.99	66.99
0.38	48	49	51	53	59.9897	61.9897	63.9897	66.9897
0.39	48	49	51	53	59.9894	61.9894	63.9894	66.9894
0.4	48	49	51	53	59.9892	61.9892	63.9892	66.9892
0.41	48	49	51	53	59.9889	61.9889	63.9889	66.9889
0.42	48	49	51	53	59.9886	61.9886	63.9886	66.9886
0.43	48	49	51	53	59.9883	61.9883	63.9883	66.9883
0.44	48	49	51	53	59.9881	61.9881	63.9881	66.9881
0.45	48	49	51	53	59.9878	61.9878	63.9878	66.9878
0.46	48	49	51	53	59.9875	61.9875	63.9875	66.9875
0.47	48	49	51	53	59.9872	61.9872	63.9872	66.9872
0.48	48	49	51	53	59.9869	61.9869	63.9869	66.9869
0.49	48	49	51	53	59.9867	61.9867	63.9867	66.9867
0.5	48	49	51	53	59.9864	61.9864	63.9864	66.9864
0.51	48	49	51	53	59.9861	61.9861	63.9861	66.9861
0.52	48	49	51	53	59.9858	61.9858	63.9858	66.9858
0.53	48	49	51	53	59.9856	61.9856	63.9856	66.9856
0.54	48	49	51	53	59.9853	61.9853	63.9853	66.9853
0.55	48	49	51	53	59.985	61.985	63.985	66.985
0.56	48	49	51	53	59.9847	61.9847	63.9847	66.9847
0.57	48	49	51	53	59.9844	61.9844	63.9844	66.9844
0.58	48	49	51	53	59.9842	61.9842	63.9842	66.9842
0.59	48	49	51	53	59.9839	61.9839	63.9839	66.9839
0.6	48	49	51	53	59.9836	61.9836	63.9836	66.9836
0.61	48	49	51	53	59.9833	61.9833	63.9833	66.9833
0.62	48	49	51	53	59.9831	61.9831	63.9831	66.9831
0.63	48	49	51	53	59.9828	61.9828	63.9828	66.9828
0.64	48	49	51	53	59.9825	61.9825	63.9825	66.9825
0.65	48	49	51	53	59.9822	61.9822	63.9822	66.9822
0.66	48	49	51	53	59.9819	61.9819	63.9819	66.9819
0.67	48	49	51	53	59.9817	61.9817	63.9817	66.9817
0.68	48	49	51	53	59.9814	61.9814	63.9814	66.9814
0.69	48	49	51	53	59.9811	61.9811	63.9811	66.9811
0.7	48	49	51	53	59.9808	61.9808	63.9808	66.9808
0.71	48	49	51	53	59.9806	61.9806	63.9806	66.9806
0.72	48	49	51	53	59.9803	61.9803	63.9803	66.9803
0.73	48	49	51	53	59.98	61.98	63.98	66.98
0.74	48	49	51	53	59.9797	61.9797	63.9797	66.9797
0.75	48	49	51	53	59.9794	61.9794	63.9794	66.9794
0.76	48	49	51	53	59.9792	61.9792	63.9792	66.9792
0.77	48	49	51	53	59.9789	61.9789	63.9789	66.9789
0.78	48	49	51	53	59.9786	61.9786	63.9786	66.9786
0.79	48	49	51	53	59.9783	61.9783	63.9783	66.9783
0.8	48	49	51	53	59.9781	61.9781	63.9781	66.9781
0.81	48	49	51	53	59.9778	61.9778	63.9778	66.9778
0.82	48	49	51	53	59.9775	61.9775	63.9775	66.9775
0.83	48	49	51	53	59.9772	61.9772	63.9772	66.9772
0.84	48	49	51	53	59.9769	61.9769	63.9769	66.9769
0.85	48	49	51	53	59.9767	61.9767	63.9767	66.9767
0.86	48	49	51	53	59.9764	61.9764	63.9764	66.9764
0.87	48	49	51	53	59.9761	61.9761	63.9761	66.9761
0.88	48	49	51	53	59.9758	61.9758	63.9758	66.9758
0.89	48	49	51	53	59.9756	61.9756	63.9756	66.9756
0.9	48	49	51	53	59.9753	61.9753	63.9753	66.9753
0.91	48	49	51	53	59.975	61.975	63.975	66.975
0.92	48	49	51	53	59.9747	61.9747	63.9747	66.9747
0.93	48	49	51	53	59.9744	61.9744	63.9744	66.9744
0.94	48	49	51	53	59.9742	61.9742	63.9742	66.9742
0.95	48	49	51	53	59.9739	61.9739	63.9739	66.9739
0.96	48	49	51	53	59.9736	61.9736	63.9736	66.9736
0.97	48	49	51	53	59.9733	61.9733	63.9733	66.9733
0.98	48	49	51	53	59.9731	61.9731	63.9731	66.9731
0.99	48	49	51	53	59.9728	61.9728	63.9728	66.9728
1	48	49	51	53	59.9725	61.9725	63.9725	66.9725
1.01	48	49	51	53	59.9722	61.9722	63.9722	66.9722
1.02	48	49	51	53	59.9719	61.9719	63.9719	66.9719
1.03	48	49	51	53	59.9717	61.9717	63.9717	66.9717
1.04	48	49	51	53	59.9714	61.9714	63.9714	66.9714
1.05	48	49	51	53	59.9711	61.9711	63.9711	66.9711
1.06	48	49	51	53	59.9708	61.9708	63.9708	66.9708
1.07	48	49	51	53	59.9706	61.9706	63.9706	66.9706
1.08	48	49	51	53	59.9703	61.9703	63.9703	66.9703
1.09	48	49	51	53	59.97	61.97	63.97	66.97
1.1	48	49	51	53	59.9697	61.9697	63.9697	66.9697
1.11	48	49	51	53	59.9694	61.9694	63.9694	66.9694
1.12	48	49	51	53	59.9692	61.9692	63.9692	66.9692
1.13	48	49	51	53	59.9689	61.9689	63.9689	66.9689
1.14	48	49	51	53	59.9686	61.9686	63.9686	66.9686
1.15	48	49	51	53	59.9683	61.9683	63.9683	66.9683
1.16	48	49	51	53	59.9681	61.9681	63.9681	66.9681
1.17	48	49	51	53	59.9678	61.9678	63.9678	66.9678
1.18	48	49	51	53	59.9675	61.9675	63.9675	66.9675
1.19	48	49	51	53	59.9672	61.9672	63.9672	66.9672
1.2	48	49	51	53	59.9669	61.9669	63.9669	66.9669
1.21	48	49	51	53	59.9667	61.9667	63.9667	66.9667
1.22	48	49	51	53	59.9664	61.9664	63.9664	66.9664
1.23	48	49	51	53	59.9661	61.9661	63.9661	66.9661
1.24	48	49	51	53	59.9658	61.9658	63.9658	66.9658
1.25	48	49	51	53	59.9656	61.9656	63.9656	66.9656
1.26	48	49	51	53	59.9653	61.9653	63.9653	66.9653
1.27	48	49	51	53	59.965	61.965	63.965	66.965
1.28	48	49	51	53	59.9647	61.9647	63.9647	66.9647
1.29	48	49	51	53	59.9644	61.9644	63.9644	66.9644
1.3	48	49	51	53	59.9642	61.9642	63.9642	66.9642
1.31	48	49	51	53	59.9639	61.9639	63.9639	66.9639
1.32	48	49	51	53	59.9636	61.9636	63.9636	66.9636
1.33	48	49	51	53	59.9633	61.9633	63.9633	66.9633
1.34	48	49	51	53	59.9631	61.9631	63.9631	66.9631
1.35	48	49	51	53	59.9628	61.9628	63.9628	66.9628
1.36	48	49	51	53	59.9625	61.9625	63.9625	66.9625
1.37	48	49	51	53	59.9622	61.9622	63.9622	66.9622
1.38	48	49	51	53	59.9619	61.9619	63.9619	66.9619
1.39	48	49	51	53	59.9617	61.9617	63.9617	66.9617
1.4	48	49	51	53	59.9614	61.9614	63.9614	66.9614
1.41	48	49	51	53	59.9611	61.9611	63.9611	66.9611
1.42	48	49	51	53	59.9608	61.9608	63.9608	66.9608
1.43	48	49	51	53	59.9606	61.9606	63.9606	66.9606
1.44	48	49	51	53	59.9603	61.9603	63.9603	66.9603
1.45	48	49	51	53	59.96	61.96	63.96	66.96
1.46	48	49	51	53	59.9597	61.9597	63.9597	66.9597
1.47	48	49	51	53	59.9594	61.9594	63.9594	66.9594
1.48	48	49	51	53	59.9592	61.9592	63.9592	66.9592
1.49	48	49	51	53	59.9589	61.9589	63.9589	66.9589
1.5	48	49	51	53	59.9586	61.9586	63.9586	66.9586
1.51	48	49	51	53	59.9583	61.9583	63.9583	66.9583
1.52	48	49	51	53	59.9581	61.9581	63.9581	66.9581
1.53	48	49	51	53	59.9578	61.9578	63.9578	66.9578
1.54	48	49	51	53	59.9575	61.9575	63.9575	66.9575
1.55	48	49	51	53	59.9572	61.9572	63.9572	66.9572
1.56	48	49	51	53	59.9569	61.9569	63.9569	66.9569
1.57	48	49	51	53	59.9567	61.9567	63.9567	66.9567
1.58	48	49	51	53	59.9564	61.9564	63.9564	66.9564
1.59	48	49	51	53	59.9561	61.9561	63.9561	66.9561
1.6	48	49	51	53	59.9558	61.9558	63.9558	66.9558
1.61	48	49	51	53	59.9556	61.9556	63.9556	66.9556
1.62	48	49	51	53	59.9553	61.9553	63.9553	66.9553
1.63	48	49	51	53	59.955	61.955	63.955	66.955
1.64	48	49	51	53	59.9547	61.9547	63.9547	66.9547
1.65	48	49	51	53	59.9544	61.9544	63.9544	66.9544
1.66	48	49	51	53	59.9542	61.9542	63.9542	66.9542
1.67	48	49	51	53	59.9539	61.9539	63.9539	66.9539
1.68	48	49	51	53	59.9536	61.9536	63.9536	66.9536
1.69	48	49	51	53	59.9533	61.9533	63.9533	66.9533
1.7	48	49	51	53	59.9531	61.9531	63.9531	66.9531
1.71	48	49	51	53	59.9528	61.9528	63.9528	66.9528
1.72	48	49	51	53	59.9525	61.9525	63.9525	66.9525
1.73	48	49	51	53	59.9522	61.9522	63.9522	66.9522
1.74	48	49	51	53	59.9519	61.9519	63.9519	66.9519
1.75	48	49	51	53	59.9517	61.9517	63.9517	66.9517
1.76	48	49	51	53	59.9514	61.9514	63.9514	66.9514
1.77	48	49	51	53	59.9511	61.9511	63.9511	66.9511
1.78	48	49	51	53	59.9508	61.9508	63.9508	66.9508
1.79	48	49	51	53	59.9506	61.9506	63.9506	66.9506
1.8	48	49	51	53	59.9503	61.9503	63.9503	66.9503
1.81	48	49	51	53	59.95	61.95	63.95	66.95
1.82	48	49	51	53	59.9497	61.9497	63.9497	66.9497
1.83	48	49	51	53	59.9494	61.9494	63.9494	66.9494
1.84	48	49	51	53	59.9492	61.9492	63.9492	66.9492
1.85	48	49	51	53	59.9489	61.9489	63.9489	66.9489
1.86	48	49	51	53	59.9486	61.9486	63.9486	66.9486
1.87	48	49	51	53	59.9483	61.9483	63.9483	66.9483
1.88	48	49	51	53	59.9481	61.9481	63.9481	66.9481
1.89	48	49	51	53	59.9478	61.9478	63.9478	66.9478
1.9	48	49	51	53	59.9475	61.9475	63.9475	66.9475
1.91	48	49	51	53	59.9472	61.9472	63.9472	66.9472
1.92	48	49	51	53	59.9469	61.9469	63.9469	66.9469
1.93	48	49	51	53	59.9467	61.9467	63.9467	66.9467
1.94	48	49	51	53	59.9464	61.9464	63.9464	66.9464
1.95	48	49	51	53	59.9461	61.9461	63.9461	66.9461
1.96	48	49	51	53	59.9458	61.9458	63.9458	66.9458
1.97	48	49	51	53	59.9456	61.9456	63.9456	66.9456
1.98	48	49	51	53	59.9453	61.9453	63.9453	66.9453
1.99	48	49	51	53	59.945	61.945	63.945	66.945
2	48	49	51	53	59.9447	61.9447	63.9447	66.9447
2.01	48	49	51	53	59.9444	61.9444	63.9444	66.9444
2.02	48	49	51	53	59.9442	61.9442	63.9442	66.9442
2.03	48	49	51	53	59.9439	61.9439	63.9439	66.9439
2.04	48	49	51	53	59.9436	61.9436	63.9436	66.9436
2.05	48	49	51	53	59.9433	61.9433	63.9433	66.9433
2.06	48	49	51	53	59.9431	61.9431	63.9431	66.9431
2.07	48	49	51	53	59.9428	61.9428	63.9428	66.9428
2.08	48	49	51	53	59.9425	61.9425	63.9425	66.9425
2.09	48	49	51	53	59.9422	61.9422	63.9422	66.9422
2.1	48	49	51	53	59.9419	61.9419	63.9419	66.9419
2.11	48	49	51	53	59.9417	61.9417	63.9417	66.9417
2.12	48	49	51	53	59.9414	61.9414	63.9414	66.9414
2.13	48	49	51	53	59.9411	61.9411	63.9411	66.9411
2.14	48	49	51	53	59.9408	61.9408	63.9408	66.9408
2.15	48	49	51	53	59.9406	61.9406	63.9406	66.9406
2.16	48	49	51	53	59.9403	61.9403	63.9403	66.9403
2.17	48	49	51	53	59.94	61.94	63.94	66.94
2.18	48	49	51	53	59.9397	61.9397	63.9397	66.9397
2.19	48	49	51	53	59.9394	61.9394	63.9394	66.9394
2.2	48	49	51	53	59.9392	61.9392	63.9392	66.9392
2.21	48	49	51	53	59.9389	61.9389	63.9389	66.9389
2.22	48	49	51	53	59.9386	61.9386	63.9386	66.9386
2.23	48	49	51	53	59.9383	61.9383	63.9383	66.9383
2.24	48	49	51	53	59.9381	61.9381	63.9381	66.9381
2.25	48	49	51	53	59.9378	61.9378	63.9378	66.9378
2.26	48	49	51	53	59.9375	61.9375	63.9375	66.9375
2.27	48	49	51	53	59.9372	61.9372	63.9372	66.9372
2.28	48	49	51	53	59.9369	61.9369	63.9369	66.9369
2.29	48	49	51	53	59.9367	61.9367	63.9367	66.9367
2.3	48	49	51	53	59.9364	61.9364	63.9364	66.9364
2.31	48	49	51	53	59.9361	61.9361	63.9361	66.9361
2.32	48	49	51	53	59.9358	61.9358	63.9358	66.9358
2.33	48	49	51	53	59.9356	61.9356	63.9356	66.9356
2.34	48	49	51	53	59.9353	61.9353	63.9353	66.9353
2.35	48	49	51	53	59.935	61.935	63.935	66.935
2.36	48	49	51	53	59.9347	61.9347	63.9347	66.9347
2.37	48	49	51	53	59.9344	61.9344	63.9344	66.9344
2.38	48	49	51	53	59.9342	61.9342	63.9342	66.9342
2.39	48	49	51	53	59.9339	61.9339	63.9339	66.9339
2.4	48	49	51	53	59.9336	61.9336	63.9336	66.9336
2.41	48	49	51	53	59.9333	61.9333	63.9333	66.9333
2.42	48	49	51	53	59.9331	61.9331	63.9331	66.9331
2.43	48	49	51	53	59.9328	61.9328	63.9328	66.9328
2.44	48	49	51	53	59.9325	61.9325	63.9325	66.9325
2.45	48	49	51	53	59.9322	61.9322	63.9322	66.9322
2.46	48	49	51	53	59.9319	61.9319	63.9319	66.9319
2.47	48	49	51	53	59.9317	61.9317	63.9317	66.9317
2.48	48	49	51	53	59.9314	61.9314	63.9314	66.9314
2.49	48	49	51	53	59.9311	61.9311	63.9311	66.9311
2.5	48	49	51	53	59.9308	61.9308	63.9308	66.9308
2.51	48	49	51	53	59.9306	61.9306	63.9306	66.9306
2.52	48	49	51	53	59.9303	61.9303	63.9303	66.9303
2.53	48	49	51	53	59.93	61.93	63.93	66.93
2.54	48	49	51	53	59.9297	61.9297	63.9297	66.9297
2.55	48	49	51	53	59.9294	61.9294	63.9294	66.9294
2.56	48	49	51	53	59.9292	61.9292	63.9292	66.9292
2.57	48	49	51	53	59.9289	61.9289	63.9289	66.9289
2.58	48	49	51	53	59.9286	61.9286	63.9286	66.9286
2.59	48	49	51	53	59.9283	61.9283	63.9283	66.9283
2.6	48	49	51	53	59.9281	61.9281	63.9281	66.9281
2.61	48	49	51	53	59.9278	61.9278	63.9278	66.9278
2.62	48	49	51	53	59.9275	61.9275	63.9275	66.9275
2.63	48	49	51	53	59.9272	61.9272	63.9272	66.9272
2.64	48	49	51	53	59.9269	61.9269	63.9269	66.9269
2.65	48	49	51	53	59.9267	61.9267	63.9267	66.9267
2.66	48	49	51	53	59.9264	61.9264	63.9264	66.9264
2.67	48	49	51	53	59.9261	61.9261	63.9261	66.9261
2.68	48	49	51	53	59.9258	61.9258	63.9258	66.9258
2.69	48	49	51	53	59.9256	61.9256	63.9256	66.9256
2.7	48	49	51	53	59.9253	61.9253	63.9253	66.9253
2.71	48	49	51	53	59.925	61.925	63.925	66.925
2.72	48	49	51	53	59.9247	61.9247	63.9247	66.9247
2.73	48	49	51	53	59.9244	61.9244	63.9244	66.9244
2.74	48	49	51	53	59.9242	61.9242	63.9242	66.9242
2.75	48	49	51	53	59.9239	61.9239	63.9239	66.9239
2.76	48	49	51	53	59.9236	61.9236	63.9236	66.9236
2.77	48	49	51	53	59.9233	61.9233	63.9233	66.9233
2.78	48	49	51	53	59.9231	61.9231	63.9231	66.9231
2.79	48	49	51	53	59.9228	61.9228	63.9228	66.9228
2.8	48	49	51	53	59.9225	61.9225	63.9225	66.9225
2.81	48	49	51	53	59.9222	61.9222	63.9222	66.9222
2.82	48	49	51	53	59.9219	61.9219	63.9219	66.9219
2.83	48	49	51	53	59.9217	61.9217	63.9217	66.9217
2.84	48	49	51	53	59.9214	61.9214	63.9214	66.9214
2.85	48	49	51	53	59.9211	61.9211	63.9211	66.9211
2.86	48	49	51	53	59.9208	61.9208	63.9208	66.9208
2.87	48	49	51	53	59.9206	61.9206	63.9206	66.9206
2.88	48	49	51	53	59.9203	61.9203	63.9203	66.9203
2.89	48	49	51	53	59.92	61.92	63.92	66.92
2.9	48	49	51	53	59.9197	61.9197	63.9197	66.9197
2.91	48	49	51	53	59.9194	61.9194	63.9194	66.9194
2.92	48	49	51	53	59.9192	61.9192	63.9192	66.9192
2.93	48	49	51	53	59.9189	61.9189	63.9189	66.9189
2.94	48	49	51	53	59.9186	61.9186	63.9186	66.9186
2.95	48	49	51	53	59.9183	61.9183	63.9183	66.9183
2.96	48	49	51	53	59.9181	61.9181	63.9181	66.9181
2.97	48	49	51	53	59.9178	61.9178	63.9178	66.9178
2.98	48	49	51	53	59.9175	61.9175	63.9175	66.9175
2.99	48	49	51	53	59.9172	61.9172	63.9172	66.9172
3	48	49	51	53	59.9169	61.9169	63.9169	66.9169
3.01	48	49	51	53	59.9167	61.9167	63.9167	66.9167
3.02	48	49	51	53	59.9164	61.9164	63.9164	66.9164
3.03	48	49	51	53	59.9161	61.9161	63.9161	66.9161
3.04	48	49	51	53	59.9158	61.9158	63.9158	66.9158
3.05	48	49	51	53	59.9156	61.9156	63.9156	66.9156
3.06	48	49	51	53	59.9153	61.9153	63.9153	66.9153
3.07	48	49	51	53	59.915	61.915	63.915	66.915
3.08	48	49	51	53	59.9147	61.9147	63.9147	66.9147
3.09	48	49	51	53	59.9144	61.9144	63.9144	66.9144
3.1	48	49	51	53	59.9142	61.9142	63.9142	66.9142
3.11	48	49	51	53	59.9139	61.9139	63.9139	66.9139
3.12	48	49	51	53	59.9136	61.9136	63.9136	66.9136
3.13	48	49	51	53	59.9133	61.9133	63.9133	66.9133
3.14	48	49	51	53	59.9131	61.9131	63.9131	66.9131
3.15	48	49	51	53	59.9128	61.9128	63.9128	66.9128
3.16	48	49	51	53	59.9125	61.9125	63.9125	66.9125
3.17	48	49	51	53	59.9122	61.9122	63.9122	66.9122
3.18	48	49	51	53	59.9119	61.9119	63.9119	66.9119
3.19	48	49	51	53	59.9117	61.9117	63.9117	66.9117
3.2	48	49	51	53	59.9114	61.9114	63.9114	66.9114
3.21	48	49	51	53	59.9111	61.9111	63.9111	66.9111
3.22	48	49	51	53	59.9108	61.9108	63.9108	66.9108
3.23	48	49	51	53	59.9106	61.9106	63.9106	66.9106
3.24	48	49	51	53	59.9103	61.9103	63.9103	66.9103
3.25	48	49	51	53	59.91	61.91	63.91	66.91
3.26	48	49	51	53	59.9097	61.9097	63.9097	66.9097
3.27	48	49	51	53	59.9094	61.9094	63.9094	66.9094
3.28	48	49	51	53	59.9092	61.9092	63.9092	66.9092
3.29	48	49	51	53	59.9089	61.9089	63.9089	66.9089
3.3	48	49	51	53	59.9086	61.9086	63.9086	66.9086
3.31	48	49	51	53	59.9083	61.9083	63.9083	66.9083
3.32	48	49	51	53	59.9081	61.9081	63.9081	66.9081
3.33	48	49	51	53	59.9078	61.9078	63.9078	66.9078
3.34	48	49	51	53	59.9075	61.9075	63.9075	66.9075
3.35	48	49	51	53	59.9072	61.9072	63.9072	66.9072
3.36	48	49	51	53	59.9069	61.9069	63.9069	66.9069
3.37	48	49	51	53	59.9067	61.9067	63.9067	66.9067
3.38	48	49	51	53	59.9064	61.9064	63.9064	66.9064
3.39	48	49	51	53	59.9061	61.9061	63.9061	66.9061
3.4	48	49	51	53	59.9058	61.9058	63.9058	66.9058
3.41	48	49	51	53	59.9056	61.9056	63.9056	66.9056
3.42	48	49	51	53	59.9053	61.9053	63.9053	66.9053
3.43	48	49	51	53	59.905	61.905	63.905	66.905
3.44	48	49	51	53	59.9047	61.9047	63.9047	66.9047
3.45	48	49	51	53	59.9044	61.9044	63.9044	66.9044
3.46	48	49	51	53	59.9042	61.9042	63.9042	66.9042
3.47	48	49	51	53	59.9039	61.9039	63.9039	66.9039
3.48	48	49	51	53	59.9036	61.9036	63.9036	66.9036
3.49	48	49	51	53	59.9033	61.9033	63.9033	66.9033
3.5	48	49	51	53	59.9031	61.9031	63.9031	66.9031
3.51	48	49	51	53	59.9028	61.9028	63.9028	66.9028
3.52	48	49	51	53	59.9025	61.9025	63.9025	66.9025
3.53	48	49	51	53	59.9022	61.9022	63.9022	66.9022
3.54	48	49	51	53	59.9019	61.9019	63.9019	66.9019
3.55	48	49	51	53	59.9017	61.9017	63.9017	66.9017
3.56	48	49	51	53	59.9014	61.9014	63.9014	66.9014
3.57	48	49	51	53	59.9011	61.9011	63.9011	66.9011
3.58	48	49	51	53	59.9008	61.9008	63.9008	66.9008
3.59	48	49	51	53	59.9006	61.9006	63.9006	66.9006
3.6	48	49	51	53	59.9003	61.9003	63.9003	66.9003
3.61	48	49	51	53	59.9	61.9	63.9	66.9
3.62	48	49	51	53	59.8997	61.8997	63.8997	66.8997
3.63	48	49	51	53	59.8994	61.8994	63.8994	66.8994
3.64	48	49	51	53	59.8992	61.8992	63.8992	66.8992
3.65	48	49	51	53	59.8989	61.8989	63.8989	66.8989
3.66	48	49	51	53	59.8986	61.8986	63.8986	66.8986
3.67	48	49	51	53	59.8983	61.8983	63.8983	66.8983
3.68	48	49	51	53	59.8981	61.8981	63.8981	66.8981
3.69	48	49	51	53	59.8978	61.8978	63.8978	66.8978
3.7	48	49	51	53	59.8975	61.8975	63.8975	66.8975
3.71	48	49	51	53	59.8972	61.8972	63.8972	66.8972
3.72	48	49	51	53	59.8969	61.8969	63.8969	66.8969
3.73	48	49	51	53	59.8967	61.8967	63.8967	66.8967
3.74	48	49	51	53	59.8964	61.8964	63.8964	66.8964
3.75	48	49	51	53	59.8961	61.8961	63.8961	66.8961
3.76	48	49	51	53	59.8958	61.8958	63.8958	66.8958
3.77	48	49	51	53	59.8956	61.8956	63.8956	66.8956
3.78	48	49	51	53	59.8953	61.8953	63.8953	66.8953
3.79	48	49	51	53	59.895	61.895	63.895	66.895
3.8	48	49	51	53	59.8947	61.8947	63.8947	66.8947
3.81	48	49	51	53	59.8944	61.8944	63.8944	66.8944
3.82	48	49	51	53	59.8942	61.8942	63.8942	66.8942
3.83	48	49	51	53	59.8939	61.8939	63.8939	66.8939
3.84	48	49	51	53	59.8936	61.8936	63.8936	66.8936
3.85	48	49	51	53	59.8933	61.8933	63.8933	66.8933
3.86	48	49	51	53	59.8931	61.8931	63.8931	66.8931
3.87	48	49	51	53	59.8928	61.8928	63.8928	66.8928
3.88	48	49	51	53	59.8925	61.8925	63.8925	66.8925
3.89	48	49	51	53	59.8922	61.8922	63.8922	66.8922
3.9	48	49	51	53	59.8919	61.8919	63.8919	66.8919
3.91	48	49	51	53	59.8917	61.8917	63.8917	66.8917
3.92	48	49	51	53	59.8914	61.8914	63.8914	66.8914
3.93	48	49	51	53	59.8911	61.8911	63.8911	66.8911
3.94	48	49	51	53	59.8908	61.8908	63.8908	66.8908
3.95	48	49	51	53	59.8906	61.8906	63.8906	66.8906
3.96	48	49	51	53	59.8903	61.8903	63.8903	66.8903
3.97	48	49	51	53	59.89	61.89	63.89	66.89
3.98	48	49	51	53	59.8897	61.8897	63.8897	66.8897
3.99	48	49	51	53	59.8894	61.8894	63.8894	66.8894
4	48	49	51	53	59.8892	61.8892	63.8892	66.8892
4.01	48	49	51	53	59.8889	61.8889	63.8889	66.8889
4.02	48	49	51	53	59.8886	61.8886	63.8886	66.8886
4.03	48	49	51	53	59.8883	61.8883	63.8883	66.8883
4.04	48	49	51	53	59.8881	61.8881	63.8881	66.8881
4.05	48	49	51	53	59.8878	61.8878	63.8878	66.8878
4.06	48	49	51	53	59.8875	61.8875	63.8875	66.8875
4.07	48	49	51	53	59.8872	61.8872	63.8872	66.8872
4.08	48	49	51	53	59.8869	61.8869	63.8869	66.8869
4.09	48	49	51	53	59.8867	61.8867	63.8867	66.8867
4.1	48	49	51	53	59.8864	61.8864	63.8864	66.8864
4.11	48	49	51	53	59.8861	61.8861	63.8861	66.8861
4.12	48	49	51	53	59.8858	61.8858	63.8858	66.8858
4.13	48	49	51	53	59.8856	61.8856	63.8856	66.8856
4.14	48	49	51	53	59.8853	61.8853	63.8853	66.8853
4.15	48	49	51	53	59.885	61.885	63.885	66.885
4.16	48	49	51	53	59.8847	61.8847	63.8847	66.8847
4.17	48	49	51	53	59.8844	61.8844	63.8844	66.8844
4.18	48	49	51	53	59.8842	61.8842	63.8842	66.8842
4.19	48	49	51	53	59.8839	61.8839	63.8839	66.8839
4.2	48	49	51	53	59.8836	61.8836	63.8836	66.8836
4.21	48	49	51	53	59.8833	61.8833	63.8833	66.8833
4.22	48	49	51	53	59.8831	61.8831	63.8831	66.8831
4.23	48	49	51	53	59.8828	61.8828	63.8828	66.8828
4.24	48	49	51	53	59.8825	61.8825	63.8825	66.8825
4.25	48	49	51	53	59.8822	61.8822	63.8822	66.8822
4.26	48	49	51	53	59.8819	61.8819	63.8819	66.8819
4.27	48	49	51	53	59.8817	61.8817	63.8817	66.8817
4.28	48	49	51	53	59.8814	61.8814	63.8814	66.8814
4.29	48	49	51	53	59.8811	61.8811	63.8811	66.8811
4.3	48	49	51	53	59.8808	61.8808	63.8808	66.8808
4.31	48	49	51	53	59.8806	61.8806	63.8806	66.8806
4.32	48	49	51	53	59.8803	61.8803	63.8803	66.8803
4.33	48	49	51	53	59.88	61.88	63.88	66.88
4.34	48	49	51	53	59.8797	61.8797	63.8797	66.8797
4.35	48	49	51	53	59.8794	61.8794	63.8794	66.8794
4.36	48	49	51	53	59.8792	61.8792	63.8792	66.8792
4.37	48	49	51	53	59.8789	61.8789	63.8789	66.8789
4.38	48	49	51	53	59.8786	61.8786	63.8786	66.8786
4.39	48	49	51	53	59.8783	61.8783	63.8783	66.8783
4.4	48	49	51	53	59.8781	61.8781	63.8781	66.8781
4.41	48	49	51	53	59.8778	61.8778	63.8778	66.8778
4.42	48	49	51	53	59.8775	61.8775	63.8775	66.8775
4.43	48	49	51	53	59.8772	61.8772	63.8772	66.8772
4.44	48	49	51	53	59.8769	61.8769	63.8769	66.8769
4.45	48	49	51	53	59.8767	61.8767	63.8767	66.8767
4.46	48	49	51	53	59.8764	61.8764	63.8764	66.8764
4.47	48	49	51	53	59.8761	61.8761	63.8761	66.8761
4.48	48	49	51	53	59.8758	61.8758	63.8758	66.8758
4.49	48	49	51	53	59.8756	61.8756	63.8756	66.8756
4.5	48	49	51	53	59.8753	61.8753	63.8753	66.8753
4.51	48	49	51	53	59.875	61.875	63.875	66.875
4.52	48	49	51	53	59.8747	61.8747	63.8747	66.8747
4.53	48	49	51	53	59.8744	61.8744	63.8744	66.8744
4.54	48	49	51	53	59.8742	61.8742	63.8742	66.8742
4.55	48	49	51	53	59.8739	61.8739	63.8739	66.8739
4.56	48	49	51	53	59.8736	61.8736	63.8736	66.8736
4.57	48	49	51	53	59.8733	61.8733	63.8733	66.8733
4.58	48	49	51	53	59.8731	61.8731	63.8731	66.8731
4.59	48	49	51	53	59.8728	61.8728	63.8728	66.8728
4.6	48	49	51	53	59.8725	61.8725	63.8725	66.8725
4.61	48	49	51	53	59.8722	61.8722	63.8722	66.8722
4.62	48	49	51	53	59.8719	61.8719	63.8719	66.8719
4.63	48	49	51	53	59.8717	61.8717	63.8717	66.8717
4.64	48	49	51	53	59.8714	61.8714	63.8714	66.8714
4.65	48	49	51	53	59.8711	61.8711	63.8711	66.8711
4.66	48	49	51	53	59.8708	61.8708	63.8708	66.8708
4.67	48	49	51	53	59.8706	61.8706	63.8706	66.8706
4.68	48	49	51	53	59.8703	61.8703	63.8703	66.8703
4.69	48	49	51	53	59.87	61.87	63.87	66.87
4.7	48	49	51	53	59.8697	61.8697	63.8697	66.8697
4.71	48	49	51	53	59.8694	61.8694	63.8694	66.8694
4.72	48	49	51	53	59.8692	61.8692	63.8692	66.8692
4.73	48	49	51	53	59.8689	61.8689	63.8689	66.8689
4.74	48	49	51	53	59.8686	61.8686	63.8686	66.8686
4.75	48	49	51	53	59.8683	61.8683	63.8683	66.8683
4.76	48	49	51	53	59.8681	61.8681	63.8681	66.8681
4.77	48	49	51	53	59.8678	61.8678	63.8678	66.8678
4.78	48	49	51	53	59.8675	61.8675	63.8675	66.8675
4.79	48	49	51	53	59.8672	61.8672	63.8672	66.8672
4.8	48	49	51	53	59.8669	61.8669	63.8669	66.8669
4.81	48	49	51	53	59.8667	61.8667	63.8667	66.8667
4.82	48	49	51	53	59.8664	61.8664	63.8664	66.8664
4.83	48	49	51	53	59.8661	61.8661	63.8661	66.8661
4.84	48	49	51	53	59.8658	61.8658	63.8658	66.8658
4.85	48	49	51	53	59.8656	61.8656	63.8656	66.8656
4.86	48	49	51	53	59.8653	61.8653	63.8653	66.8653
4.87	48	49	51	53	59.865	61.865	63.865	66.865
4.88	48	49	51	53	59.8647	61.8647	63.8647	66.8647
4.89	48	49	51	53	59.8644	61.8644	63.8644	66.8644
4.9	48	49	51	53	59.8642	61.8642	63.8642	66.8642
4.91	48	49	51	53	59.8639	61.8639	63.8639	66.8639
4.92	48	49	51	53	59.8636	61.8636	63.8636	66.8636
4.93	48	49	51	53	59.8633	61.8633	63.8633	66.8633
4.94	48	49	51	53	59.8631	61.8631	63.8631	66.8631
4.95	48	49	51	53	59.8628	61.8628	63.8628	66.8628
4.96	48	49	51	53	59.8625	61.8625	63.8625	66.8625
4.97	48	49	51	53	59.8622	61.8622	63.8622	66.8622
4.98	48	49	51	53	59.8619	61.8619	63.8619	66.8619
4.99	48	49	51	53	59.8617	61.8617	63.8617	66.8617
5	48	49	51	53	59.8614	61.8614	63.8614	66.8614
5.01	48	49	51	53	59.8611	61.8611	63.8611	66.8611
5.02	48	49	51	53	59.8608	61.8608	63.8608	66.8608
5.03	48	49	51	53	59.8606	61.8606	63.8606	66.8606
5.04	48	49	51	53	59.8603	61.8603	63.8603	66.8603
5.05	48	49	51	53	59.86	61.86	63.86	66.86
5.06	48	49	51	53	59.8597	61.8597	63.8597	66.8597
5.07	48	49	51	53	59.8594	61.8594	63.8594	66.8594
5.08	48	49	51	53	59.8592	61.8592	63.8592	66.8592
5.09	48	49	51	53	59.8589	61.8589	63.8589	66.8589
5.1	48	49	51	53	59.8586	61.8586	63.8586	66.8586
5.11	48	49	51	53	59.8583	61.8583	63.8583	66.8583
5.12	48	49	51	53	59.8581	61.8581	63.8581	66.8581
5.13	48	49	51	53	59.8578	61.8578	63.8578	66.8578
5.14	48	49	51	53	59.8575	61.8575	63.8575	66.8575
5.15	48	49	51	53	59.8572	61.8572	63.8572	66.8572
5.16	48	49	51	53	59.8569	61.8569	63.8569	66.8569
5.17	48	49	51	53	59.8567	61.8567	63.8567	66.8567
5.18	48	49	51	53	59.8564	61.8564	63.8564	66.8564
5.19	48	49	51	53	59.8561	61.8561	63.8561	66.8561
5.2	48	49	51	53	59.8558	61.8558	63.8558	66.8558
5.21	48	49	51	53	59.8556	61.8556	63.8556	66.8556
5.22	48	49	51	53	59.8553	61.8553	63.8553	66.8553
5.23	48	49	51	53	59.855	61.855	63.855	66.855
5.24	48	49	51	53	59.8547	61.8547	63.8547	66.8547
5.25	48	49	51	53	59.8544	61.8544	63.8544	66.8544
5.26	48	49	51	53	59.8542	61.8542	63.8542	66.8542
5.27	48	49	51	53	59.8539	61.8539	63.8539	66.8539
5.28	48	49	51	53	59.8536	61.8536	63.8536	66.8536
5.29	48	49	51	53	59.8533	61.8533	63.8533	66.8533
5.3	48	49	51	53	59.8531	61.8531	63.8531	66.8531
5.31	48	49	51	53	59.8528	61.8528	63.8528	66.8528
5.32	48	49	51	53	59.8525	61.8525	63.8525	66.8525
5.33	48	49	51	53	59.8522	61.8522	63.8522	66.8522
5.34	48	49	51	53	59.8519	61.8519	63.8519	66.8519
5.35	48	49	51	53	59.8517	61.8517	63.8517	66.8517
5.36	48	49	51	53	59.8514	61.8514	63.8514	66.8514
5.37	48	49	51	53	59.8511	61.8511	63.8511	66.8511
5.38	48	49	51	53	59.8508	61.8508	63.8508	66.8508
5.39	48	49	51	53	59.8506	61.8506	63.8506	66.8506
5.4	48	49	51	53	59.8503	61.8503	63.8503	66.8503
5.41	48	49	51	53	59.85	61.85	63.85	66.85
5.42	48	49	51	53	59.8497	61.8497	63.8497	66.8497
5.43	48	49	51	53	59.8494	61.8494	63.8494	66.8494
5.44	48	49	51	53	59.8492	61.8492	63.8492	66.8492
5.45	48	49	51	53	59.8489	61.8489	63.8489	66.8489
5.46	48	49	51	53	59.8486	61.8486	63.8486	66.8486
5.47	48	49	51	53	59.8483	61.8483	63.8483	66.8483
5.48	48	49	51	53	59.8481	61.8481	63.8481	66.8481
5.49	48	49	51	53	59.8478	61.8478	63.8478	66.8478
5.5	48	49	51	53	59.8475	61.8475	63.8475	66.8475
5.51	48	49	51	53	59.8472	61.8472	63.8472	66.8472
5.52	48	49	51	53	59.8469	61.8469	63.8469	66.8469
5.53	48	49	51	53	59.8467	61.8467	63.8467	66.8467
5.54	48	49	51	53	59.8464	61.8464	63.8464	66.8464
5.55	48	49	51	53	59.8461	61.8461	63.8461	66.8461
5.56	48	49	51	53	59.8458	61.8458	63.8458	66.8458
5.57	48	49	51	53	59.8456	61.8456	63.8456	66.8456
5.58	48	49	51	53	59.8453	61.8453	63.8453	66.8453
5.59	48	49	51	53	59.845	61.845	63.845	66.845
5.6	48	49	51	53	59.8447	61.8447	63.8447	66.8447
5.61	48	49	51	53	59.8444	61.8444	63.8444	66.8444
5.62	48	49	51	53	59.8442	61.8442	63.8442	66.8442
5.63	48	49	51	53	59.8439	61.8439	63.8439	66.8439
5.64	48	49	51	53	59.8436	61.8436	63.8436	66.8436
5.65	48	49	51	53	59.8433	61.8433	63.8433	66.8433
5.66	48	49	51	53	59.8431	61.8431	63.8431	66.8431
5.67	48	49	51	53	59.8428	61.8428	63.8428	66.8428
5.68	48	49	51	53	59.8425	61.8425	63.8425	66.8425
5.69	48	49	51	53	59.8422	61.8422	63.8422	66.8422
5.7	48	49	51	53	59.8419	61.8419	63.8419	66.8419
5.71	48	49	51	53	59.8417	61.8417	63.8417	66.8417
5.72	48	49	51	53	59.8414	61.8414	63.8414	66.8414
5.73	48	49	51	53	59.8411	61.8411	63.8411	66.8411
5.74	48	49	51	53	59.8408	61.8408	63.8408	66.8408
5.75	48	49	51	53	59.8406	61.8406	63.8406	66.8406
5.76	48	49	51	53	59.8403	61.8403	63.8403	66.8403
5.77	48	49	51	53	59.84	61.84	63.84	66.84
5.78	48	49	51	53	59.8397	61.8397	63.8397	66.8397
5.79	48	49	51	53	59.8394	61.8394	63.8394	66.8394
5.8	48	49	51	53	59.8392	61.8392	63.8392	66.8392
5.81	48	49	51	53	59.8389	61.8389	63.8389	66.8389
5.82	48	49	51	53	59.8386	61.8386	63.8386	66.8386
5.83	48	49	51	53	59.8383	61.8383	63.8383	66.8383
5.84	48	49	51	53	59.8381	61.8381	63.8381	66.8381
5.85	48	49	51	53	59.8378	61.8378	63.8378	66.8378
5.86	48	49	51	53	59.8375	61.8375	63.8375	66.8375
5.87	48	49	51	53	59.8372	61.8372	63.8372	66.8372
5.88	48	49	51	53	59.8369	61.8369	63.8369	66.8369
5.89	48	49	51	53	59.8367	61.8367	63.8367	66.8367
5.9	48	49	51	53	59.8364	61.8364	63.8364	66.8364
5.91	48	49	51	53	59.8361	61.8361	63.8361	66.8361
5.92	48	49	51	53	59.8358	61.8358	63.8358	66.8358
5.93	48	49	51	53	59.8356	61.8356	63.8356	66.8356
5.94	48	49	51	53	59.8353	61.8353	63.8353	66.8353
5.95	48	49	51	53	59.835	61.835	63.835	66.835
5.96	48	49	51	53	59.8347	61.8347	63.8347	66.8347
5.97	48	49	51	53	59.8344	61.8344	63.8344	66.8344
5.98	48	49	51	53	59.8342	61.8342	63.8342	66.8342
5.99	48	49	51	53	59.8339	61.8339	63.8339	66.8339
6	48	49	51	53	59.8336	61.8336	63.8336	66.8336
6.01	48	49	51	53	59.8333	61.8333	63.8333	66.8333
6.02	48	49	51	53	59.8331	61.8331	63.8331	66.8331
6.03	48	49	51	53	59.8328	61.8328	63.8328	66.8328
6.04	48	49	51	53	59.8325	61.8325	63.8325	66.8325
6.05	48	49	51	53	59.8322	61.8322	63.8322	66.8322
6.06	48	49	51	53	59.8319	61.8319	63.8319	66.8319
6.07	48	49	51	53	59.8317	61.8317	63.8317	66.8317
6.08	48	49	51	53	59.8314	61.8314	63.8314	66.8314
6.09	48	49	51	53	59.8311	61.8311	63.8311	66.8311
6.1	48	49	51	53	59.8308	61.8308	63.8308	66.8308
6.11	48	49	51	53	59.8306	61.8306	63.8306	66.8306
6.12	48	49	51	53	59.8303	61.8303	63.8303	66.8303
6.13	48	49	51	53	59.83	61.83	63.83	66.83
6.14	48	49	51	53	59.8297	61.8297	63.8297	66.8297
6.15	48	49	51	53	59.8294	61.8294	63.8294	66.8294
6.16	48	49	51	53	59.8292	61.8292	63.8292	66.8292
6.17	48	49	51	53	59.8289	61.8289	63.8289	66.8289
6.18	48	49	51	53	59.8286	61.8286	63.8286	66.8286
6.19	48	49	51	53	59.8283	61.8283	63.8283	66.8283
6.2	48	49	51	53	59.8281	61.8281	63.8281	66.8281
6.21	48	49	51	53	59.8278	61.8278	63.8278	66.8278
6.22	48	49	51	53	59.8275	61.8275	63.8275	66.8275
6.23	48	49	51	53	59.8272	61.8272	63.8272	66.8272
6.24	48	49	51	53	59.8269	61.8269	63.8269	66.8269
6.25	48	49	51	53	59.8267	61.8267	63.8267	66.8267
6.26	48	49	51	53	59.8264	61.8264	63.8264	66.8264
6.27	48	49	51	53	59.8261	61.8261	63.8261	66.8261
6.28	48	49	51	53	59.8258	61.8258	63.8258	66.8258
6.29	48	49	51	53	59.8256	61.8256	63.8256	66.8256
6.3	48	49	51	53	59.8253	61.8253	63.8253	66.8253
6.31	48	49	51	53	59.825	61.825	63.825	66.825
6.32	48	49	51	53	59.8247	61.8247	63.8247	66.8247
6.33	48	49	51	53	59.8244	61.8244	63.8244	66.8244
6.34	48	49	51	53	59.8242	61.8242	63.8242	66.8242
6.35	48	49	51	53	59.8239	61.8239	63.8239	66.8239
6.36	48	49	51	53	59.8236	61.8236	63.8236	66.8236
6.37	48	49	51	53	59.8233	61.8233	63.8233	66.8233
6.38	48	49	51	53	59.8231	61.8231	63.8231	66.8231
6.39	48	49	51	53	59.8228	61.8228	63.8228	66.8228
6.4	48	49	51	53	59.8225	61.8225	63.8225	66.8225
6.41	48	49	51	53	59.8222	61.8222	63.8222	66.8222
6.42	48	49	51	53	59.8219	61.8219	63.8219	66.8219
6.43	48	49	51	53	59.8217	61.8217	63.8217	66.8217
6.44	48	49	51	53	59.8214	61.8214	63.8214	66.8214
6.45	48	49	51	53	59.8211	61.8211	63.8211	66.8211
6.46	48	49	51	53	59.8208	61.8208	63.8208	66.8208
6.47	48	49	51	53	59.8206	61.8206	63.8206	66.8206
6.48	48	49	51	53	59.8203	61.8203	63.8203	66.8203
6.49	48	49	51	53	59.82	61.82	63.82	66.82
6.5	48	49	51	53	59.8197	61.8197	63.8197	66.8197
6.51	48	49	51	53	59.8194	61.8194	63.8194	66.8194
6.52	48	49	51	53	59.8192	61.8192	63.8192	66.8192
6.53	48	49	51	53	59.8189	61.8189	63.8189	66.8189
6.54	48	49	51	53	59.8186	61.8186	63.8186	66.8186
6.55	48	49	51	53	59.8183	61.8183	63.8183	66.8183
6.56	48	49	51	53	59.8181	61.8181	63.8181	66.8181
6.57	48	49	51	53	59.8178	61.8178	63.8178	66.8178
6.58	48	49	51	53	59.8175	61.8175	63.8175	66.8175
6.59	48	49	51	53	59.8172	61.8172	63.8172	66.8172
6.6	48	49	51	53	59.8169	61.8169	63.8169	66.8169
6.61	48	49	51	53	59.8167	61.8167	63.8167	66.8167
6.62	48	49	51	53	59.8164	61.8164	63.8164	66.8164
6.63	48	49	51	53	59.8161	61.8161	63.8161	66.8161
6.64	48	49	51	53	59.8158	61.8158	63.8158	66.8158
6.65	48	49	51	53	59.8156	61.8156	63.8156	66.8156
6.66	48	49	51	53	59.8153	61.8153	63.8153	66.8153
6.67	48	49	51	53	59.815	61.815	63.815	66.815
6.68	48	49	51	53	59.8147	61.8147	63.8147	66.8147
6.69	48	49	51	53	59.8144	61.8144	63.8144	66.8144
6.7	48	49	51	53	59.8142	61.8142	63.8142	66.8142
6.71	48	49	51	53	59.8139	61.8139	63.8139	66.8139
6.72	48	49	51	53	59.8136	61.8136	63.8136	66.8136
6.73	48	49	51	53	59.8133	61.8133	63.8133	66.8133
6.74	48	49	51	53	59.8131	61.8131	63.8131	66.8131
6.75	48	49	51	53	59.8128	61.8128	63.8128	66.8128
6.76	48	49	51	53	59.8125	61.8125	63.8125	66.8125
6.77	48	49	51	53	59.8122	61.8122	63.8122	66.8122
6.78	48	49	51	53	59.8119	61.8119	63.8119	66.8119
6.79	48	49	51	53	59.8117	61.8117	63.8117	66.8117
6.8	48	49	51	53	59.8114	61.8114	63.8114	66.8114
6.81	48	49	51	53	59.8111	61.8111	63.8111	66.8111
6.82	48	49	51	53	59.8108	61.8108	63.8108	66.8108
6.83	48	49	51	53	59.8106	61.8106	63.8106	66.8106
6.84	48	49	51	53	59.8103	61.8103	63.8103	66.8103
6.85	48	49	51	53	59.81	61.81	63.81	66.81
6.86	48	49	51	53	59.8097	61.8097	63.8097	66.8097
6.87	48	49	51	53	59.8094	61.8094	63.8094	66.8094
6.88	48	49	51	53	59.8092	61.8092	63.8092	66.8092
6.89	48	49	51	53	59.8089	61.8089	63.8089	66.8089
6.9	48	49	51	53	59.8086	61.8086	63.8086	66.8086
6.91	48	49	51	53	59.8083	61.8083	63.8083	66.8083
6.92	48	49	51	53	59.8081	61.8081	63.8081	66.8081
6.93	48	49	51	53	59.8078	61.8078	63.8078	66.8078
6.94	48	49	51	53	59.8075	61.8075	63.8075	66.8075
6.95	48	49	51	53	59.8072	61.8072	63.8072	66.8072
6.96	48	49	51	53	59.8069	61.8069	63.8069	66.8069
6.97	48	49	51	53	59.8067	61.8067	63.8067	66.8067
6.98	48	49	51	53	59.8064	61.8064	63.8064	66.8064
6.99	48	49	51	53	59.8061	61.8061	63.8061	66.8061
7	48	49	51	53	59.8058	61.8058	63.8058	66.8058
7.01	48	49	51	53	59.8056	61.8056	63.8056	66.8056
7.02	48	49	51	53	59.8053	61.8053	63.8053	66.8053
7.03	48	49	51	53	59.805	61.805	63.805	66.805
7.04	48	49	51	53	59.8047	61.8047	63.8047	66.8047
7.05	48	49	51	53	59.8044	61.8044	63.8044	66.8044
7.06	48	49	51	53	59.8042	61.8042	63.8042	66.8042
7.07	48	49	51	53	59.8039	61.8039	63.8039	66.8039
7.08	48	49	51	53	59.8036	61.8036	63.8036	66.8036
7.09	48	49	51	53	59.8033	61.8033	63.8033	66.8033
7.1	48	49	51	53	59.8031	61.8031	63.8031	66.8031
7.11	48	49	51	53	59.8028	61.8028	63.8028	66.8028
7.12	48	49	51	53	59.8025	61.8025	63.8025	66.8025
7.13	48	49	51	53	59.8022	61.8022	63.8022	66.8022
7.14	48	49	51	53	59.8019	61.8019	63.8019	66.8019
7.15	48	49	51	53	59.8017	61.8017	63.8017	66.8017
7.16	48	49	51	53	59.8014	61.8014	63.8014	66.8014
7.17	48	49	51	53	59.8011	61.8011	63.8011	66.8011
7.18	48	49	51	53	59.8008	61.8008	63.8008	66.8008
7.19	48	49	51	53	59.8006	61.8006	63.8006	66.8006
7.2	48	49	51	53	59.8003	61.8003	63.8003	66.8003
7.21	48	49	51	53	59.8	61.8	63.8	66.8
7.22	48	49	51	53	59.7997	61.7997	63.7997	66.7997
7.23	48	49	51	53	59.7994	61.7994	63.7994	66.7994
7.24	48	49	51	53	59.7992	61.7992	63.7992	66.7992
7.25	48	49	51	53	59.7989	61.7989	63.7989	66.7989
7.26	48	49	51	53	59.7986	61.7986	63.7986	66.7986
7.27	48	49	51	53	59.7983	61.7983	63.7983	66.7983
7.28	48	49	51	53	59.7981	61.7981	63.7981	66.7981
7.29	48	49	51	53	59.7978	61.7978	63.7978	66.7978
7.3	48	49	51	53	59.7975	61.7975	63.7975	66.7975
7.31	48	49	51	53	59.7972	61.7972	63.7972	66.7972
7.32	48	49	51	53	59.7969	61.7969	63.7969	66.7969
7.33	48	49	51	53	59.7967	61.7967	63.7967	66.7967
7.34	48	49	51	53	59.7964	61.7964	63.7964	66.7964
7.35	48	49	51	53	59.7961	61.7961	63.7961	66.7961
7.36	48	49	51	53	59.7958	61.7958	63.7958	66.7958
7.37	48	49	51	53	59.7956	61.7956	63.7956	66.7956
7.38	48	49	51	53	59.7953	61.7953	63.7953	66.7953
7.39	48	49	51	53	59.795	61.795	63.795	66.795
7.4	48	49	51	53	59.7947	61.7947	63.7947	66.7947
7.41	48	49	51	53	59.7944	61.7944	63.7944	66.7944
7.42	48	49	51	53	59.7942	61.7942	63.7942	66.7942
7.43	48	49	51	53	59.7939	61.7939	63.7939	66.7939
7.44	48	49	51	53	59.7936	61.7936	63.7936	66.7936
7.45	48	49	51	53	59.7933	61.7933	63.7933	66.7933
7.46	48	49	51	53	59.7931	61.7931	63.7931	66.7931
7.47	48	49	51	53	59.7928	61.7928	63.7928	66.7928
7.48	48	49	51	53	59.7925	61.7925	63.7925	66.7925
7.49	48	49	51	53	59.7922	61.7922	63.7922	66.7922
7.5	48	49	51	53	59.7919	61.7919	63.7919	66.7919
7.51	48	49	51	53	59.7917	61.7917	63.7917	66.7917
7.52	48	49	51	53	59.7914	61.7914	63.7914	66.7914
7.53	48	49	51	53	59.7911	61.7911	63.7911	66.7911
7.54	48	49	51	53	59.7908	61.7908	63.7908	66.7908
7.55	48	49	51	53	59.7906	61.7906	63.7906	66.7906
7.56	48	49	51	53	59.7903	61.7903	63.7903	66.7903
7.57	48	49	51	53	59.79	61.79	63.79	66.79
7.58	48	49	51	53	59.7897	61.7897	63.7897	66.7897
7.59	48	49	51	53	59.7894	61.7894	63.7894	66.7894
7.6	48	49	51	53	59.7892	61.7892	63.7892	66.7892
7.61	48	49	51	53	59.7889	61.7889	63.7889	66.7889
7.62	48	49	51	53	59.7886	61.7886	63.7886	66.7886
7.63	48	49	51	53	59.7883	61.7883	63.7883	66.7883
7.64	48	49	51	53	59.7881	61.7881	63.7881	66.7881
7.65	48	49	51	53	59.7878	61.7878	63.7878	66.7878
7.66	48	49	51	53	59.7875	61.7875	63.7875	66.7875
7.67	48	49	51	53	59.7872	61.7872	63.7872	66.7872
7.68	48	49	51	53	59.7869	61.7869	63.7869	66.7869
7.69	48	49	51	53	59.7867	61.7867	63.7867	66.7867
7.7	48	49	51	53	59.7864	61.7864	63.7864	66.7864
7.71	48	49	51	53	59.7861	61.7861	63.7861	66.7861
7.72	48	49	51	53	59.7858	61.7858	63.7858	66.7858
7.73	48	49	51	53	59.7856	61.7856	63.7856	66.7856
7.74	48	49	51	53	59.7853	61.7853	63.7853	66.7853
7.75	48	49	51	53	59.785	61.785	63.785	66.785
7.76	48	49	51	53	59.7847	61.7847	63.7847	66.7847
7.77	48	49	51	53	59.7844	61.7844	63.7844	66.7844
7.78	48	49	51	53	59.7842	61.7842	63.7842	66.7842
7.79	48	49	51	53	59.7839	61.7839	63.7839	66.7839
7.8	48	49	51	53	59.7836	61.7836	63.7836	66.7836
7.81	48	49	51	53	59.7833	61.7833	63.7833	66.7833
7.82	48	49	51	53	59.7831	61.7831	63.7831	66.7831
7.83	48	49	51	53	59.7828	61.7828	63.7828	66.7828
7.84	48	49	51	53	59.7825	61.7825	63.7825	66.7825
7.85	48	49	51	53	59.7822	61.7822	63.7822	66.7822
7.86	48	49	51	53	59.7819	61.7819	63.7819	66.7819
7.87	48	49	51	53	59.7817	61.7817	63.7817	66.7817
7.88	48	49	51	53	59.7814	61.7814	63.7814	66.7814
7.89	48	49	51	53	59.7811	61.7811	63.7811	66.7811
7.9	48	49	51	53	59.7808	61.7808	63.7808	66.7808
7.91	48	49	51	53	59.7806	61.7806	63.7806	66.7806
7.92	48	49	51	53	59.7803	61.7803	63.7803	66.7803
7.93	48	49	51	53	59.78	61.78	63.78	66.78
7.94	48	49	51	53	59.7797	61.7797	63.7797	66.7797
7.95	48	49	51	53	59.7794	61.7794	63.7794	66.7794
7.96	48	49	51	53	59.7792	61.7792	63.7792	66.7792
7.97	48	49	51	53	59.7789	61.7789	63.7789	66.7789
7.98	48	49	51	53	59.7786	61.7786	63.7786	66.7786
7.99	48	49	51	53	59.7783	61.7783	63.7783	66.7783
8	48	49	51	53	59.7781	61.7781	63.7781	66.7781
8.01	48	49	51	53	59.7778	61.7778	63.7778	66.7778
8.02	48	49	51	53	59.7775	61.7775	63.7775	66.7775
8.03	48	49	51	53	59.7772	61.7772	63.7772	66.7772
8.04	48	49	51	53	59.7769	61.7769	63.7769	66.7769
8.05	48	49	51	53	59.7767	61.7767	63.7767	66.7767
8.06	48	49	51	53	59.7764	61.7764	63.7764	66.7764
8.07	48	49	51	53	59.7761	61.7761	63.7761	66.7761
8.08	48	49	51	53	59.7758	61.7758	63.7758	66.7758
8.09	48	49	51	53	59.7756	61.7756	63.7756	66.7756
8.1	48	49	51	53	59.7753	61.7753	63.7753	66.7753
8.11	48	49	51	53	59.775	61.775	63.775	66.775
8.12	48	49	51	53	59.7747	61.7747	63.7747	66.7747
8.13	48	49	51	53	59.7744	61.7744	63.7744	66.7744
8.14	48	49	51	53	59.7742	61.7742	63.7742	66.7742
8.15	48	49	51	53	59.7739	61.7739	63.7739	66.7739
8.16	48	49	51	53	59.7736	61.7736	63.7736	66.7736
8.17	48	49	51	53	59.7733	61.7733	63.7733	66.7733
8.18	48	49	51	53	59.7731	61.7731	63.7731	66.7731
8.19	48	49	51	53	59.7728	61.7728	63.7728	66.7728
8.2	48	49	51	53	59.7725	61.7725	63.7725	66.7725
8.21	48	49	51	53	59.7722	61.7722	63.7722	66.7722
8.22	48	49	51	53	59.7719	61.7719	63.7719	66.7719
8.23	48	49	51	53	59.7717	61.7717	63.7717	66.7717
8.24	48	49	51	53	59.7714	61.7714	63.7714	66.7714
8.25	48	49	51	53	59.7711	61.7711	63.7711	66.7711
8.26	48	49	51	53	59.7708	61.7708	63.7708	66.7708
8.27	48	49	51	53	59.7706	61.7706	63.7706	66.7706
8.28	48	49	51	53	59.7703	61.7703	63.7703	66.7703
8.29	48	49	51	53	59.77	61.77	63.77	66.77
8.3	48	49	51	53	59.7697	61.7697	63.7697	66.7697
8.31	48	49	51	53	59.7694	61.7694	63.7694	66.7694
8.32	48	49	51	53	59.7692	61.7692	63.7692	66.7692
8.33	48	49	51	53	59.7689	61.7689	63.7689	66.7689
8.34	48	49	51	53	59.7686	61.7686	63.7686	66.7686
8.35	48	49	51	53	59.7683	61.7683	63.7683	66.7683
8.36	48	49	51	53	59.7681	61.768	63.7681	66.7681
8.37	48	49	51	53	59.7678	61.7678	63.7678	66.7678
8.38	48	49	51	53	59.7675	61.7675	63.7675	66.7675
8.39	48	49	51	53	59.7672	61.7672	63.7672	66.7672
8.4	48	49	51	53	59.7669	61.7669	63.7669	66.7669
8.41	48	49	51	53	59.7667	61.7667	63.7667	66.7667
8.42	48	49	51	53	59.7664	61.7664	63.7664	66.7664
8.43	48	49	51	53	59.7661	61.7661	63.7661	66.7661
8.44	48	49	51	53	59.7658	61.7658	63.7658	66.7658
8.45	48	49	51	53	59.7656	61.7655	63.7656	66.7656
8.46	48	49	51	53	59.7653	61.7653	63.7653	66.7653
8.47	48	49	51	53	59.765	61.765	63.765	66.765
8.48	48	49	51	53	59.7647	61.7647	63.7647	66.7647
8.49	48	49	51	53	59.7644	61.7644	63.7644	66.7644
8.5	48	49	51	53	59.7642	61.7642	63.7642	66.7642
8.51	48	49	51	53	59.7639	61.7639	63.7639	66.7639
8.52	48	49	51	53	59.7636	61.7636	63.7636	66.7636
8.53	48	49	51	53	59.7633	61.7633	63.7633	66.7633
8.54	48	49	51	53	59.7631	61.763	63.7631	66.7631
8.55	48	49	51	53	59.7628	61.7628	63.7628	66.7628
8.56	48	49	51	53	59.7625	61.7625	63.7625	66.7625
8.57	48	49	51	53	59.7622	61.7622	63.7622	66.7622
8.58	48	49	51	53	59.7619	61.7619	63.7619	66.7619
8.59	48	49	51	53	59.7617	61.7617	63.7617	66.7617
8.6	48	49	51	53	59.7614	61.7614	63.7614	66.7614
8.61	48	49	51	53	59.7611	61.7611	63.7611	66.7611
8.62	48	49	51	53	59.7608	61.7608	63.7608	66.7608
8.63	48	49	51	53	59.7606	61.7605	63.7606	66.7606
8.64	48	49	51	53	59.7603	61.7603	63.7603	66.7603
8.65	48	49	51	53	59.76	61.76	63.76	66.76
8.66	48	49	51	53	59.7597	61.7597	63.7597	66.7597
8.67	48	49	51	53	59.7594	61.7594	63.7594	66.7594
8.68	48	49	51	53	59.7592	61.7592	63.7592	66.7592
8.69	48	49	51	53	59.7589	61.7589	63.7589	66.7589
8.7	48	49	51	53	59.7586	61.7586	63.7586	66.7586
8.71	48	49	51	53	59.7583	61.7583	63.7583	66.7583
8.72	48	49	51	53	59.7581	61.758	63.7581	66.7581
8.73	48	49	51	53	59.7578	61.7578	63.7578	66.7578
8.74	48	49	51	53	59.7575	61.7575	63.7575	66.7575
8.75	48	49	51	53	59.7572	61.7572	63.7572	66.7572
8.76	48	49	51	53	59.7569	61.7569	63.7569	66.7569
8.77	48	49	51	53	59.7567	61.7567	63.7567	66.7567
8.78	48	49	51	53	59.7564	61.7564	63.7564	66.7564
8.79	48	49	51	53	59.7561	61.7561	63.7561	66.7561
8.8	48	49	51	53	59.7558	61.7558	63.7558	66.7558
8.81	48	49	51	53	59.7556	61.7555	63.7556	66.7556
8.82	48	49	51	53	59.7553	61.7553	63.7553	66.7553
8.83	48	49	51	53	59.755	61.755	63.755	66.755
8.84	48	49	51	53	59.7547	61.7547	63.7547	66.7547
8.85	48	49	51	53	59.7544	61.7544	63.7544	66.7544
8.86	48	49	51	53	59.7542	61.7542	63.7542	66.7542
8.87	48	49	51	53	59.7539	61.7539	63.7539	66.7539
8.88	48	49	51	53	59.7536	61.7536	63.7536	66.7536
8.89	48	49	51	53	59.7533	61.7533	63.7533	66.7533
8.9	48	49	51	53	59.7531	61.753	63.7531	66.7531
8.91	48	49	51	53	59.7528	61.7528	63.7528	66.7528
8.92	48	49	51	53	59.7525	61.7525	63.7525	66.7525
8.93	48	49	51	53	59.7522	61.7522	63.7522	66.7522
8.94	48	49	51	53	59.7519	61.7519	63.7519	66.7519
8.95	48	49	51	53	59.7517	61.7517	63.7517	66.7517
8.96	48	49	51	53	59.7514	61.7514	63.7514	66.7514
8.97	48	49	51	53	59.7511	61.7511	63.7511	66.7511
8.98	48	49	51	53	59.7508	61.7508	63.7508	66.7508
8.99	48	49	51	53	59.7506	61.7505	63.7506	66.7506
9	48	49	51	53	59.7503	61.7503	63.7503	66.7503
9.01	48	49	51	53	59.75	61.75	63.75	66.75
9.02	48	49	51	53	59.7497	61.7497	63.7497	66.7497
9.03	48	49	51	53	59.7494	61.7494	63.7494	66.7494
9.04	48	49	51	53	59.7492	61.7492	63.7492	66.7492
9.05	48	49	51	53	59.7489	61.7489	63.7489	66.7489
9.06	48	49	51	53	59.7486	61.7486	63.7486	66.7486
9.07	48	49	51	53	59.7483	61.7483	63.7483	66.7483
9.08	48	49	51	53	59.7481	61.748	63.7481	66.7481
9.09	48	49	51	53	59.7478	61.7478	63.7478	66.7478
9.1	48	49	51	53	59.7475	61.7475	63.7475	66.7475
9.11	48	49	51	53	59.7472	61.7472	63.7472	66.7472
9.12	48	49	51	53	59.7469	61.7469	63.7469	66.7469
9.13	48	49	51	53	59.7467	61.7467	63.7467	66.7467
9.14	48	49	51	53	59.7464	61.7464	63.7464	66.7464
9.15	48	49	51	53	59.7461	61.7461	63.7461	66.7461
9.16	48	49	51	53	59.7458	61.7458	63.7458	66.7458
9.17	48	49	51	53	59.7456	61.7455	63.7456	66.7456
9.18	48	49	51	53	59.7453	61.7453	63.7453	66.7453
9.19	48	49	51	53	59.745	61.745	63.745	66.745
9.2	48	49	51	53	59.7447	61.7447	63.7447	66.7447
9.21	48	49	51	53	59.7444	61.7444	63.7444	66.7444
9.22	48	49	51	53	59.7442	61.7442	63.7442	66.7442
9.23	48	49	51	53	59.7439	61.7439	63.7439	66.7439
9.24	48	49	51	53	59.7436	61.7436	63.7436	66.7436
9.25	48	49	51	53	59.7433	61.7433	63.7433	66.7433
9.26	48	49	51	53	59.7431	61.743	63.7431	66.7431
9.27	48	49	51	53	59.7428	61.7428	63.7428	66.7428
9.28	48	49	51	53	59.7425	61.7425	63.7425	66.7425
9.29	48	49	51	53	59.7422	61.7422	63.7422	66.7422
9.3	48	49	51	53	59.7419	61.7419	63.7419	66.7419
9.31	48	49	51	53	59.7417	61.7417	63.7417	66.7417
9.32	48	49	51	53	59.7414	61.7414	63.7414	66.7414
9.33	48	49	51	53	59.7411	61.7411	63.7411	66.7411
9.34	48	49	51	53	59.7408	61.7408	63.7408	66.7408
9.35	48	49	51	53	59.7406	61.7405	63.7406	66.7406
9.36	48	49	51	53	59.7403	61.7403	63.7403	66.7403
9.37	48	49	51	53	59.74	61.74	63.74	66.74
9.38	48	49	51	53	59.7397	61.7397	63.7397	66.7397
9.39	48	49	51	53	59.7394	61.7394	63.7394	66.7394
9.4	48	49	51	53	59.7392	61.7392	63.7392	66.7392
9.41	48	49	51	53	59.7389	61.7389	63.7389	66.7389
9.42	48	49	51	53	59.7386	61.7386	63.7386	66.7386
9.43	48	49	51	53	59.7383	61.7383	63.7383	66.7383
9.44	48	49	51	53	59.7381	61.738	63.7381	66.7381
9.45	48	49	51	53	59.7378	61.7378	63.7378	66.7378
9.46	48	49	51	53	59.7375	61.7375	63.7375	66.7375
9.47	48	49	51	53	59.7372	61.7372	63.7372	66.7372
9.48	48	49	51	53	59.7369	61.7369	63.7369	66.7369
9.49	48	49	51	53	59.7367	61.7367	63.7367	66.7367
9.5	48	49	51	53	59.7364	61.7364	63.7364	66.7364
9.51	48	49	51	53	59.7361	61.7361	63.7361	66.7361
9.52	48	49	51	53	59.7358	61.7358	63.7358	66.7358
9.53	48	49	51	53	59.7356	61.7355	63.7355	66.7356
9.54	48	49	51	53	59.7353	61.7353	63.7353	66.7353
9.55	48	49	51	53	59.735	61.735	63.735	66.735
9.56	48	49	51	53	59.7347	61.7347	63.7347	66.7347
9.57	48	49	51	53	59.7344	61.7344	63.7344	66.7344
9.58	48	49	51	53	59.7342	61.7342	63.7342	66.7342
9.59	48	49	51	53	59.7339	61.7339	63.7339	66.7339
9.6	48	49	51	53	59.7336	61.7336	63.7336	66.7336
9.61	48	49	51	53	59.7333	61.7333	63.7333	66.7333
9.62	48	49	51	53	59.7331	61.733	63.733	66.7331
9.63	48	49	51	53	59.7328	61.7328	63.7328	66.7328
9.64	48	49	51	53	59.7325	61.7325	63.7325	66.7325
9.65	48	49	51	53	59.7322	61.7322	63.7322	66.7322
9.66	48	49	51	53	59.7319	61.7319	63.7319	66.7319
9.67	48	49	51	53	59.7317	61.7317	63.7317	66.7317
9.68	48	49	51	53	59.7314	61.7314	63.7314	66.7314
9.69	48	49	51	53	59.7311	61.7311	63.7311	66.7311
9.7	48	49	51	53	59.7308	61.7308	63.7308	66.7308
9.71	48	49	51	53	59.7306	61.7305	63.7305	66.7306
9.72	48	49	51	53	59.7303	61.7303	63.7303	66.7303
9.73	48	49	51	53	59.73	61.73	63.73	66.73
9.74	48	49	51	53	59.7297	61.7297	63.7297	66.7297
9.75	48	49	51	53	59.7294	61.7294	63.7294	66.7294
9.76	48	49	51	53	59.7292	61.7292	63.7292	66.7292
9.77	48	49	51	53	59.7289	61.7289	63.7289	66.7289
9.78	48	49	51	53	59.7286	61.7286	63.7286	66.7286
9.79	48	49	51	53	59.7283	61.7283	63.7283	66.7283
9.8	48	49	51	53	59.7281	61.728	63.728	66.7281
9.81	48	49	51	53	59.7278	61.7278	63.7278	66.7278
9.82	48	49	51	53	59.7275	61.7275	63.7275	66.7275
9.83	48	49	51	53	59.7272	61.7272	63.7272	66.7272
9.84	48	49	51	53	59.7269	61.7269	63.7269	66.7269
9.85	48	49	51	53	59.7267	61.7267	63.7267	66.7267
9.86	48	49	51	53	59.7264	61.7264	63.7264	66.7264
9.87	48	49	51	53	59.7261	61.7261	63.7261	66.7261
9.88	48	49	51	53	59.7258	61.7258	63.7258	66.7258
9.89	48	49	51	53	59.7256	61.7255	63.7255	66.7256
9.9	48	49	51	53	59.7253	61.7253	63.7253	66.7253
9.91	48	49	51	53	59.725	61.725	63.725	66.725
9.92	48	49	51	53	59.7247	61.7247	63.7247	66.7247
9.93	48	49	51	53	59.7244	61.7244	63.7244	66.7244
9.94	48	49	51	53	59.7242	61.7242	63.7242	66.7242
9.95	48	49	51	53	59.7239	61.7239	63.7239	66.7239
9.96	48	49	51	53	59.7236	61.7236	63.7236	66.7236
9.97	48	49	51	53	59.7233	61.7233	63.7233	66.7233
9.98	48	49	51	53	59.7231	61.723	63.723	66.7231
9.99	48	49	51	53	59.7228	61.7228	63.7228	66.7228
10	48	49	51	53	59.7225	61.7225	63.7225	66.7225
10.01	48	49	51	53	59.7222	61.7222	63.7222	66.7222
10.02	48	49	51	53	59.7219	61.7219	63.7219	66.7219
10.03	48	49	51	53	59.7217	61.7217	63.7217	66.7217
10.04	48	49	51	53	59.7214	61.7214	63.7214	66.7214
10.05	48	49	51	53	59.7211	61.7211	63.7211	66.7211
10.06	48	49	51	53	59.7208	61.7208	63.7208	66.7208
10.07	48	49	51	53	59.7206	61.7205	63.7205	66.7206
10.08	48	49	51	53	59.7203	61.7203	63.7203	66.7203
10.09	48	49	51	53	59.72	61.72	63.72	66.72
10.1	48	49	51	53	59.7197	61.7197	63.7197	66.7197
10.11	48	49	51	53	59.7194	61.7194	63.7194	66.7194
10.12	48	49	51	53	59.7192	61.7192	63.7192	66.7192
10.13	48	49	51	53	59.7189	61.7189	63.7189	66.7189
10.14	48	49	51	53	59.7186	61.7186	63.7186	66.7186
10.15	48	49	51	53	59.7183	61.7183	63.7183	66.7183
10.16	48	49	51	53	59.7181	61.718	63.718	66.7181
10.17	48	49	51	53	59.7178	61.7178	63.7178	66.7178
10.18	48	49	51	53	59.7175	61.7175	63.7175	66.7175
10.19	48	49	51	53	59.7172	61.7172	63.7172	66.7172
10.2	48	49	51	53	59.7169	61.7169	63.7169	66.7169
10.21	48	49	51	53	59.7167	61.7167	63.7167	66.7167
10.22	48	49	51	53	59.7164	61.7164	63.7164	66.7164
10.23	48	49	51	53	59.7161	61.7161	63.7161	66.7161
10.24	48	49	51	53	59.7158	61.7158	63.7158	66.7158
10.25	48	49	51	53	59.7156	61.7155	63.7155	66.7156
10.26	48	49	51	53	59.7153	61.7153	63.7153	66.7153
10.27	48	49	51	53	59.715	61.715	63.715	66.715
10.28	48	49	51	53	59.7147	61.7147	63.7147	66.7147
10.29	48	49	51	53	59.7144	61.7144	63.7144	66.7144
10.3	48	49	51	53	59.7142	61.7142	63.7142	66.7142
10.31	48	49	51	53	59.7139	61.7139	63.7139	66.7139
10.32	48	49	51	53	59.7136	61.7136	63.7136	66.7136
10.33	48	49	51	53	59.7133	61.7133	63.7133	66.7133
10.34	48	49	51	53	59.7131	61.713	63.713	66.7131
10.35	48	49	51	53	59.7128	61.7128	63.7128	66.7128
10.36	48	49	51	53	59.7125	61.7125	63.7125	66.7125
10.37	48	49	51	53	59.7122	61.7122	63.7122	66.7122
10.38	48	49	51	53	59.7119	61.7119	63.7119	66.7119
10.39	48	49	51	53	59.7117	61.7117	63.7117	66.7117
10.4	48	49	51	53	59.7114	61.7114	63.7114	66.7114
10.41	48	49	51	53	59.7111	61.7111	63.7111	66.7111
10.42	48	49	51	53	59.7108	61.7108	63.7108	66.7108
10.43	48	49	51	53	59.7106	61.7105	63.7105	66.7106
10.44	48	49	51	53	59.7103	61.7103	63.7103	66.7103
10.45	48	49	51	53	59.71	61.71	63.71	66.71
10.46	48	49	51	53	59.7097	61.7097	63.7097	66.7097
10.47	48	49	51	53	59.7094	61.7094	63.7094	66.7094
10.48	48	49	51	53	59.7092	61.7092	63.7092	66.7092
10.49	48	49	51	53	59.7089	61.7089	63.7089	66.7089
10.5	48	49	51	53	59.7086	61.7086	63.7086	66.7086
10.51	48	49	51	53	59.7083	61.7083	63.7083	66.7083
10.52	48	49	51	53	59.7081	61.708	63.708	66.7081
10.53	48	49	51	53	59.7078	61.7078	63.7078	66.7078
10.54	48	49	51	53	59.7075	61.7075	63.7075	66.7075
10.55	48	49	51	53	59.7072	61.7072	63.7072	66.7072
10.56	48	49	51	53	59.7069	61.7069	63.7069	66.7069
10.57	48	49	51	53	59.7067	61.7067	63.7067	66.7067
10.58	48	49	51	53	59.7064	61.7064	63.7064	66.7064
10.59	48	49	51	53	59.7061	61.7061	63.7061	66.7061
10.6	48	49	51	53	59.7058	61.7058	63.7058	66.7058
10.61	48	49	51	53	59.7056	61.7055	63.7055	66.7056
10.62	48	49	51	53	59.7053	61.7053	63.7053	66.7053
10.63	48	49	51	53	59.705	61.705	63.705	66.705
10.64	48	49	51	53	59.7047	61.7047	63.7047	66.7047
10.65	48	49	51	53	59.7044	61.7044	63.7044	66.7044
10.66	48	49	51	53	59.7042	61.7042	63.7042	66.7042
10.67	48	49	51	53	59.7039	61.7039	63.7039	66.7039
10.68	48	49	51	53	59.7036	61.7036	63.7036	66.7036
10.69	48	49	51	53	59.7033	61.7033	63.7033	66.7033
10.7	48	49	51	53	59.7031	61.703	63.703	66.7031
10.71	48	49	51	53	59.7028	61.7028	63.7028	66.7028
10.72	48	49	51	53	59.7025	61.7025	63.7025	66.7025
10.73	48	49	51	53	59.7022	61.7022	63.7022	66.7022
10.74	48	49	51	53	59.7019	61.7019	63.7019	66.7019
10.75	48	49	51	53	59.7017	61.7017	63.7017	66.7017
10.76	48	49	51	53	59.7014	61.7014	63.7014	66.7014
10.77	48	49	51	53	59.7011	61.7011	63.7011	66.7011
10.78	48	49	51	53	59.7008	61.7008	63.7008	66.7008
10.79	48	49	51	53	59.7006	61.7005	63.7005	66.7006
10.8	48	49	51	53	59.7003	61.7003	63.7003	66.7003
10.81	48	49	51	53	59.7	61.7	63.7	66.7
10.82	48	49	51	53	59.6997	61.6997	63.6997	66.6997
10.83	48	49	51	53	59.6994	61.6994	63.6994	66.6994
10.84	48	49	51	53	59.6992	61.6992	63.6992	66.6992
10.85	48	49	51	53	59.6989	61.6989	63.6989	66.6989
10.86	48	49	51	53	59.6986	61.6986	63.6986	66.6986
10.87	48	49	51	53	59.6983	61.6983	63.6983	66.6983
10.88	48	49	51	53	59.6981	61.698	63.698	66.6981
10.89	48	49	51	53	59.6978	61.6978	63.6978	66.6978
10.9	48	49	51	53	59.6975	61.6975	63.6975	66.6975
10.91	48	49	51	53	59.6972	61.6972	63.6972	66.6972
10.92	48	49	51	53	59.6969	61.6969	63.6969	66.6969
10.93	48	49	51	53	59.6967	61.6967	63.6967	66.6967
10.94	48	49	51	53	59.6964	61.6964	63.6964	66.6964
10.95	48	49	51	53	59.6961	61.6961	63.6961	66.6961
10.96	48	49	51	53	59.6958	61.6958	63.6958	66.6958
10.97	48	49	51	53	59.6956	61.6955	63.6955	66.6956
10.98	48	49	51	53	59.6953	61.6953	63.6953	66.6953
10.99	48	49	51	53	59.695	61.695	63.695	66.695
11	48	49	51	53	59.6947	61.6947	63.6947	66.6947
11.01	48	49	51	53	59.6944	61.6944	63.6944	66.6944
11.02	48	49	51	53	59.6942	61.6942	63.6942	66.6942
11.03	48	49	51	53	59.6939	61.6939	63.6939	66.6939
11.04	48	49	51	53	59.6936	61.6936	63.6936	66.6936
11.05	48	49	51	53	59.6933	61.6933	63.6933	66.6933
11.06	48	49	51	53	59.6931	61.693	63.693	66.6931
11.07	48	49	51	53	59.6928	61.6928	63.6928	66.6928
11.08	48	49	51	53	59.6925	61.6925	63.6925	66.6925
11.09	48	49	51	53	59.6922	61.6922	63.6922	66.6922
11.1	48	49	51	53	59.6919	61.6919	63.6919	66.6919
11.11	48	49	51	53	59.6917	61.6917	63.6917	66.6917
11.12	48	49	51	53	59.6914	61.6914	63.6914	66.6914
11.13	48	49	51	53	59.6911	61.6911	63.6911	66.6911
11.14	48	49	51	53	59.6908	61.6908	63.6908	66.6908
11.15	48	49	51	53	59.6906	61.6905	63.6905	66.6906
11.16	48	49	51	53	59.6903	61.6903	63.6903	66.6903
11.17	48	49	51	53	59.69	61.69	63.69	66.69
11.18	48	49	51	53	59.6897	61.6897	63.6897	66.6897
11.19	48	49	51	53	59.6894	61.6894	63.6894	66.6894
11.2	48	49	51	53	59.6892	61.6892	63.6892	66.6892
11.21	48	49	51	53	59.6889	61.6889	63.6889	66.6889
11.22	48	49	51	53	59.6886	61.6886	63.6886	66.6886
11.23	48	49	51	53	59.6883	61.6883	63.6883	66.6883
11.24	48	49	51	53	59.6881	61.688	63.688	66.6881
11.25	48	49	51	53	59.6878	61.6878	63.6878	66.6878
11.26	48	49	51	53	59.6875	61.6875	63.6875	66.6875
11.27	48	49	51	53	59.6872	61.6872	63.6872	66.6872
11.28	48	49	51	53	59.6869	61.6869	63.6869	66.6869
11.29	48	49	51	53	59.6867	61.6867	63.6867	66.6867
11.3	48	49	51	53	59.6864	61.6864	63.6864	66.6864
11.31	48	49	51	53	59.6861	61.6861	63.6861	66.6861
11.32	48	49	51	53	59.6858	61.6858	63.6858	66.6858
11.33	48	49	51	53	59.6856	61.6855	63.6855	66.6856
11.34	48	49	51	53	59.6853	61.6853	63.6853	66.6853
11.35	48	49	51	53	59.685	61.685	63.685	66.685
11.36	48	49	51	53	59.6847	61.6847	63.6847	66.6847
11.37	48	49	51	53	59.6844	61.6844	63.6844	66.6844
11.38	48	49	51	53	59.6842	61.6842	63.6842	66.6842
11.39	48	49	51	53	59.6839	61.6839	63.6839	66.6839
11.4	48	49	51	53	59.6836	61.6836	63.6836	66.6836
11.41	48	49	51	53	59.6833	61.6833	63.6833	66.6833
11.42	48	49	51	53	59.6831	61.683	63.683	66.6831
11.43	48	49	51	53	59.6828	61.6828	63.6828	66.6828
11.44	48	49	51	53	59.6825	61.6825	63.6825	66.6825
11.45	48	49	51	53	59.6822	61.6822	63.6822	66.6822
11.46	48	49	51	53	59.6819	61.6819	63.6819	66.6819
11.47	48	49	51	53	59.6817	61.6817	63.6817	66.6817
11.48	48	49	51	53	59.6814	61.6814	63.6814	66.6814
11.49	48	49	51	53	59.6811	61.6811	63.6811	66.6811
11.5	48	49	51	53	59.6808	61.6808	63.6808	66.6808
11.51	48	49	51	53	59.6806	61.6805	63.6805	66.6806
11.52	48	49	51	53	59.6803	61.6803	63.6803	66.6803
11.53	48	49	51	53	59.68	61.68	63.68	66.68
11.54	48	49	51	53	59.6797	61.6797	63.6797	66.6797
11.55	48	49	51	53	59.6794	61.6794	63.6794	66.6794
11.56	48	49	51	53	59.6792	61.6792	63.6792	66.6792
11.57	48	49	51	53	59.6789	61.6789	63.6789	66.6789
11.58	48	49	51	53	59.6786	61.6786	63.6786	66.6786
11.59	48	49	51	53	59.6783	61.6783	63.6783	66.6783
11.6	48	49	51	53	59.6781	61.678	63.678	66.6781
11.61	48	49	51	53	59.6778	61.6778	63.6778	66.6778
11.62	48	49	51	53	59.6775	61.6775	63.6775	66.6775
11.63	48	49	51	53	59.6772	61.6772	63.6772	66.6772
11.64	48	49	51	53	59.6769	61.6769	63.6769	66.6769
11.65	48	49	51	53	59.6767	61.6767	63.6767	66.6767
11.66	48	49	51	53	59.6764	61.6764	63.6764	66.6764
11.67	48	49	51	53	59.6761	61.6761	63.6761	66.6761
11.68	48	49	51	53	59.6758	61.6758	63.6758	66.6758
11.69	48	49	51	53	59.6756	61.6755	63.6755	66.6756
11.7	48	49	51	53	59.6753	61.6753	63.6753	66.6753
11.71	48	49	51	53	59.675	61.675	63.675	66.675
11.72	48	49	51	53	59.6747	61.6747	63.6747	66.6747
11.73	48	49	51	53	59.6744	61.6744	63.6744	66.6744
11.74	48	49	51	53	59.6742	61.6742	63.6742	66.6742
11.75	48	49	51	53	59.6739	61.6739	63.6739	66.6739
11.76	48	49	51	53	59.6736	61.6736	63.6736	66.6736
11.77	48	49	51	53	59.6733	61.6733	63.6733	66.6733
11.78	48	49	51	53	59.6731	61.673	63.673	66.6731
11.79	48	49	51	53	59.6728	61.6728	63.6728	66.6728
11.8	48	49	51	53	59.6725	61.6725	63.6725	66.6725
11.81	48	49	51	53	59.6722	61.6722	63.6722	66.6722
11.82	48	49	51	53	59.6719	61.6719	63.6719	66.6719
11.83	48	49	51	53	59.6717	61.6717	63.6717	66.6717
11.84	48	49	51	53	59.6714	61.6714	63.6714	66.6714
11.85	48	49	51	53	59.6711	61.6711	63.6711	66.6711
11.86	48	49	51	53	59.6708	61.6708	63.6708	66.6708
11.87	48	49	51	53	59.6706	61.6705	63.6705	66.6706
11.88	48	49	51	53	59.6703	61.6703	63.6703	66.6703
11.89	48	49	51	53	59.67	61.67	63.67	66.67
11.9	48	49	51	53	59.6697	61.6697	63.6697	66.6697
11.91	48	49	51	53	59.6694	61.6694	63.6694	66.6694
11.92	48	49	51	53	59.6692	61.6692	63.6692	66.6692
11.93	48	49	51	53	59.6689	61.6689	63.6689	66.6689
11.94	48	49	51	53	59.6686	61.6686	63.6686	66.6686
11.95	48	49	51	53	59.6683	61.6683	63.6683	66.6683
11.96	48	49	51	53	59.6681	61.668	63.668	66.6681
11.97	48	49	51	53	59.6678	61.6678	63.6678	66.6678
11.98	48	49	51	53	59.6675	61.6675	63.6675	66.6675
11.99	48	49	51	53	59.6672	61.6672	63.6672	66.6672
12	48	49	51	53	59.6669	61.6669	63.6669	66.6669
12.01	48	49	51	53	59.6667	61.6667	63.6667	66.6667
12.02	48	49	51	53	59.6664	61.6664	63.6664	66.6664
12.03	48	49	51	53	59.6661	61.6661	63.6661	66.6661
12.04	48	49	51	53	59.6658	61.6658	63.6658	66.6658
12.05	48	49	51	53	59.6656	61.6655	63.6655	66.6656
12.06	48	49	51	53	59.6653	61.6653	63.6653	66.6653
12.07	48	49	51	53	59.665	61.665	63.665	66.665
12.08	48	49	51	53	59.6647	61.6647	63.6647	66.6647
12.09	48	49	51	53	59.6644	61.6644	63.6644	66.6644
12.1	48	49	51	53	59.6642	61.6642	63.6642	66.6642
12.11	48	49	51	53	59.6639	61.6639	63.6639	66.6639
12.12	48	49	51	53	59.6636	61.6636	63.6636	66.6636
12.13	48	49	51	53	59.6633	61.6633	63.6633	66.6633
12.14	48	49	51	53	59.6631	61.663	63.663	66.6631
12.15	48	49	51	53	59.6628	61.6628	63.6628	66.6628
12.16	48	49	51	53	59.6625	61.6625	63.6625	66.6625
12.17	48	49	51	53	59.6622	61.6622	63.6622	66.6622
12.18	48	49	51	53	59.6619	61.6619	63.6619	66.6619
12.19	48	49	51	53	59.6617	61.6617	63.6617	66.6617
12.2	48	49	51	53	59.6614	61.6614	63.6614	66.6614
12.21	48	49	51	53	59.6611	61.6611	63.6611	66.6611
12.22	48	49	51	53	59.6608	61.6608	63.6608	66.6608
12.23	48	49	51	53	59.6606	61.6605	63.6605	66.6606
12.24	48	49	51	53	59.6603	61.6603	63.6603	66.6603
12.25	48	49	51	53	59.66	61.66	63.66	66.66
12.26	48	49	51	53	59.6597	61.6597	63.6597	66.6597
12.27	48	49	51	53	59.6594	61.6594	63.6594	66.6594
12.28	48	49	51	53	59.6592	61.6592	63.6592	66.6592
12.29	48	49	51	53	59.6589	61.6589	63.6589	66.6589
12.3	48	49	51	53	59.6586	61.6586	63.6586	66.6586
12.31	48	49	51	53	59.6583	61.6583	63.6583	66.6583
12.32	48	49	51	53	59.6581	61.658	63.658	66.6581
12.33	48	49	51	53	59.6578	61.6578	63.6578	66.6578
12.34	48	49	51	53	59.6575	61.6575	63.6575	66.6575
12.35	48	49	51	53	59.6572	61.6572	63.6572	66.6572
12.36	48	49	51	53	59.6569	61.6569	63.6569	66.6569
12.37	48	49	51	53	59.6567	61.6567	63.6567	66.6567
12.38	48	49	51	53	59.6564	61.6564	63.6564	66.6564
12.39	48	49	51	53	59.6561	61.6561	63.6561	66.6561
12.4	48	49	51	53	59.6558	61.6558	63.6558	66.6558
12.41	48	49	51	53	59.6556	61.6555	63.6555	66.6556
12.42	48	49	51	53	59.6553	61.6553	63.6553	66.6553
12.43	48	49	51	53	59.655	61.655	63.655	66.655
12.44	48	49	51	53	59.6547	61.6547	63.6547	66.6547
12.45	48	49	51	53	59.6544	61.6544	63.6544	66.6544
12.46	48	49	51	53	59.6542	61.6542	63.6542	66.6542
12.47	48	49	51	53	59.6539	61.6539	63.6539	66.6539
12.48	48	49	51	53	59.6536	61.6536	63.6536	66.6536
12.49	48	49	51	53	59.6533	61.6533	63.6533	66.6533
12.5	48	49	51	53	59.6531	61.653	63.653	66.6531
12.51	48	49	51	53	59.6528	61.6528	63.6528	66.6528
12.52	48	49	51	53	59.6525	61.6525	63.6525	66.6525
12.53	48	49	51	53	59.6522	61.6522	63.6522	66.6522
12.54	48	49	51	53	59.6519	61.6519	63.6519	66.6519
12.55	48	49	51	53	59.6517	61.6517	63.6517	66.6517
12.56	48	49	51	53	59.6514	61.6514	63.6514	66.6514
12.57	48	49	51	53	59.6511	61.6511	63.6511	66.6511
12.58	48	49	51	53	59.6508	61.6508	63.6508	66.6508
12.59	48	49	51	53	59.6506	61.6505	63.6505	66.6506
12.6	48	49	51	53	59.6503	61.6503	63.6503	66.6503
12.61	48	49	51	53	59.65	61.65	63.65	66.65
12.62	48	49	51	53	59.6497	61.6497	63.6497	66.6497
12.63	48	49	51	53	59.6494	61.6494	63.6494	66.6494
12.64	48	49	51	53	59.6492	61.6492	63.6492	66.6492
12.65	48	49	51	53	59.6489	61.6489	63.6489	66.6489
12.66	48	49	51	53	59.6486	61.6486	63.6486	66.6486
12.67	48	49	51	53	59.6483	61.6483	63.6483	66.6483
12.68	48	49	51	53	59.6481	61.648	63.648	66.6481
12.69	48	49	51	53	59.6478	61.6478	63.6478	66.6478
12.7	48	49	51	53	59.6475	61.6475	63.6475	66.6475
12.71	48	49	51	53	59.6472	61.6472	63.6472	66.6472
12.72	48	49	51	53	59.6469	61.6469	63.6469	66.6469
12.73	48	49	51	53	59.6467	61.6467	63.6467	66.6467
12.74	48	49	51	53	59.6464	61.6464	63.6464	66.6464
12.75	48	49	51	53	59.6461	61.6461	63.6461	66.6461
12.76	48	49	51	53	59.6458	61.6458	63.6458	66.6458
12.77	48	49	51	53	59.6456	61.6455	63.6455	66.6456
12.78	48	49	51	53	59.6453	61.6453	63.6453	66.6453
12.79	48	49	51	53	59.645	61.645	63.645	66.645
12.8	48	49	51	53	59.6447	61.6447	63.6447	66.6447
12.81	48	49	51	53	59.6444	61.6444	63.6444	66.6444
12.82	48	49	51	53	59.6442	61.6442	63.6442	66.6442
12.83	48	49	51	53	59.6439	61.6439	63.6439	66.6439
12.84	48	49	51	53	59.6436	61.6436	63.6436	66.6436
12.85	48	49	51	53	59.6433	61.6433	63.6433	66.6433
12.86	48	49	51	53	59.6431	61.643	63.643	66.6431
12.87	48	49	51	53	59.6428	61.6428	63.6428	66.6428
12.88	48	49	51	53	59.6425	61.6425	63.6425	66.6425
12.89	48	49	51	53	59.6422	61.6422	63.6422	66.6422
12.9	48	49	51	53	59.6419	61.6419	63.6419	66.6419
12.91	48	49	51	53	59.6417	61.6417	63.6417	66.6417
12.92	48	49	51	53	59.6414	61.6414	63.6414	66.6414
12.93	48	49	51	53	59.6411	61.6411	63.6411	66.6411
12.94	48	49	51	53	59.6408	61.6408	63.6408	66.6408
12.95	48	49	51	53	59.6406	61.6405	63.6405	66.6406
12.96	48	49	51	53	59.6403	61.6403	63.6403	66.6403
12.97	48	49	51	53	59.64	61.64	63.64	66.64
12.98	48	49	51	53	59.6397	61.6397	63.6397	66.6397
12.99	48	49	51	53	59.6394	61.6394	63.6394	66.6394
13	48	49	51	53	59.6392	61.6392	63.6392	66.6392
13.01	48	49	51	53	59.6389	61.6389	63.6389	66.6389
13.02	48	49	51	53	59.6386	61.6386	63.6386	66.6386
13.03	48	49	51	53	59.6383	61.6383	63.6383	66.6383
13.04	48	49	51	53	59.6381	61.638	63.638	66.6381
13.05	48	49	51	53	59.6378	61.6378	63.6378	66.6378
13.06	48	49	51	53	59.6375	61.6375	63.6375	66.6375
13.07	48	49	51	53	59.6372	61.6372	63.6372	66.6372
13.08	48	49	51	53	59.6369	61.6369	63.6369	66.6369
13.09	48	49	51	53	59.6367	61.6367	63.6367	66.6367
13.1	48	49	51	53	59.6364	61.6364	63.6364	66.6364
13.11	48	49	51	53	59.6361	61.6361	63.6361	66.6361
13.12	48	49	51	53	59.6358	61.6358	63.6358	66.6358
13.13	48	49	51	53	59.6356	61.6355	63.6355	66.6356
13.14	48	49	51	53	59.6353	61.6353	63.6353	66.6353
13.15	48	49	51	53	59.635	61.635	63.635	66.635
13.16	48	49	51	53	59.6347	61.6347	63.6347	66.6347
13.17	48	49	51	53	59.6344	61.6344	63.6344	66.6344
13.18	48	49	51	53	59.6342	61.6342	63.6342	66.6342
13.19	48	49	51	53	59.6339	61.6339	63.6339	66.6339
13.2	48	49	51	53	59.6336	61.6336	63.6336	66.6336
13.21	48	49	51	53	59.6333	61.6333	63.6333	66.6333
13.22	48	49	51	53	59.6331	61.633	63.633	66.6331
13.23	48	49	51	53	59.6328	61.6328	63.6328	66.6328
13.24	48	49	51	53	59.6325	61.6325	63.6325	66.6325
13.25	48	49	51	53	59.6322	61.6322	63.6322	66.6322
13.26	48	49	51	53	59.6319	61.6319	63.6319	66.6319
13.27	48	49	51	53	59.6317	61.6317	63.6317	66.6317
13.28	48	49	51	53	59.6314	61.6314	63.6314	66.6314
13.29	48	49	51	53	59.6311	61.6311	63.6311	66.6311
13.3	48	49	51	53	59.6308	61.6308	63.6308	66.6308
13.31	48	49	51	53	59.6306	61.6305	63.6305	66.6306
13.32	48	49	51	53	59.6303	61.6303	63.6303	66.6303
13.33	48	49	51	53	59.63	61.63	63.63	66.63
13.34	48	49	51	53	59.6297	61.6297	63.6297	66.6297
13.35	48	49	51	53	59.6294	61.6294	63.6294	66.6294
13.36	48	49	51	53	59.6292	61.6292	63.6292	66.6292
13.37	48	49	51	53	59.6289	61.6289	63.6289	66.6289
13.38	48	49	51	53	59.6286	61.6286	63.6286	66.6286
13.39	48	49	51	53	59.6283	61.6283	63.6283	66.6283
13.4	48	49	51	53	59.6281	61.628	63.628	66.6281
13.41	48	49	51	53	59.6278	61.6278	63.6278	66.6278
13.42	48	49	51	53	59.6275	61.6275	63.6275	66.6275
13.43	48	49	51	53	59.6272	61.6272	63.6272	66.6272
13.44	48	49	51	53	59.6269	61.6269	63.6269	66.6269
13.45	48	49	51	53	59.6267	61.6267	63.6267	66.6267
13.46	48	49	51	53	59.6264	61.6264	63.6264	66.6264
13.47	48	49	51	53	59.6261	61.6261	63.6261	66.6261
13.48	48	49	51	53	59.6258	61.6258	63.6258	66.6258
13.49	48	49	51	53	59.6256	61.6255	63.6255	66.6256
13.5	48	49	51	53	59.6253	61.6253	63.6253	66.6253
13.51	48	49	51	53	59.625	61.625	63.625	66.625
13.52	48	49	51	53	59.6247	61.6247	63.6247	66.6247
13.53	48	49	51	53	59.6244	61.6244	63.6244	66.6244
13.54	48	49	51	53	59.6242	61.6242	63.6242	66.6242
13.55	48	49	51	53	59.6239	61.6239	63.6239	66.6239
13.56	48	49	51	53	59.6236	61.6236	63.6236	66.6236
13.57	48	49	51	53	59.6233	61.6233	63.6233	66.6233
13.58	48	49	51	53	59.6231	61.623	63.623	66.6231
13.59	48	49	51	53	59.6228	61.6228	63.6228	66.6228
13.6	48	49	51	53	59.6225	61.6225	63.6225	66.6225
13.61	48	49	51	53	59.6222	61.6222	63.6222	66.6222
13.62	48	49	51	53	59.6219	61.6219	63.6219	66.6219
13.63	48	49	51	53	59.6217	61.6217	63.6217	66.6217
13.64	48	49	51	53	59.6214	61.6214	63.6214	66.6214
13.65	48	49	51	53	59.6211	61.6211	63.6211	66.6211
13.66	48	49	51	53	59.6208	61.6208	63.6208	66.6208
13.67	48	49	51	53	59.6206	61.6205	63.6205	66.6206
13.68	48	49	51	53	59.6203	61.6203	63.6203	66.6203
13.69	48	49	51	53	59.62	61.62	63.62	66.62
13.7	48	49	51	53	59.6197	61.6197	63.6197	66.6197
13.71	48	49	51	53	59.6194	61.6194	63.6194	66.6194
13.72	48	49	51	53	59.6192	61.6192	63.6192	66.6192
13.73	48	49	51	53	59.6189	61.6189	63.6189	66.6189
13.74	48	49	51	53	59.6186	61.6186	63.6186	66.6186
13.75	48	49	51	53	59.6183	61.6183	63.6183	66.6183
13.76	48	49	51	53	59.6181	61.618	63.618	66.6181
13.77	48	49	51	53	59.6178	61.6178	63.6178	66.6178
13.78	48	49	51	53	59.6175	61.6175	63.6175	66.6175
13.79	48	49	51	53	59.6172	61.6172	63.6172	66.6172
13.8	48	49	51	53	59.6169	61.6169	63.6169	66.6169
13.81	48	49	51	53	59.6167	61.6167	63.6167	66.6167
13.82	48	49	51	53	59.6164	61.6164	63.6164	66.6164
13.83	48	49	51	53	59.6161	61.6161	63.6161	66.6161
13.84	48	49	51	53	59.6158	61.6158	63.6158	66.6158
13.85	48	49	51	53	59.6156	61.6155	63.6155	66.6156
13.86	48	49	51	53	59.6153	61.6153	63.6153	66.6153
13.87	48	49	51	53	59.615	61.615	63.615	66.615
13.88	48	49	51	53	59.6147	61.6147	63.6147	66.6147
13.89	48	49	51	53	59.6144	61.6144	63.6144	66.6144
13.9	48	49	51	53	59.6142	61.6142	63.6142	66.6142
13.91	48	49	51	53	59.6139	61.6139	63.6139	66.6139
13.92	48	49	51	53	59.6136	61.6136	63.6136	66.6136
13.93	48	49	51	53	59.6133	61.6133	63.6133	66.6133
13.94	48	49	51	53	59.6131	61.613	63.613	66.6131
13.95	48	49	51	53	59.6128	61.6128	63.6128	66.6128
13.96	48	49	51	53	59.6125	61.6125	63.6125	66.6125
13.97	48	49	51	53	59.6122	61.6122	63.6122	66.6122
13.98	48	49	51	53	59.6119	61.6119	63.6119	66.6119
13.99	48	49	51	53	59.6117	61.6117	63.6117	66.6117
14	48	49	51	53	59.6114	61.6114	63.6114	66.6114
14.01	48	49	51	53	59.6111	61.6111	63.6111	66.6111
14.02	48	49	51	53	59.6108	61.6108	63.6108	66.6108
14.03	48	49	51	53	59.6106	61.6105	63.6105	66.6106
14.04	48	49	51	53	59.6103	61.6103	63.6103	66.6103
14.05	48	49	51	53	59.61	61.61	63.61	66.61
14.06	48	49	51	53	59.6097	61.6097	63.6097	66.6097
14.07	48	49	51	53	59.6094	61.6094	63.6094	66.6094
14.08	48	49	51	53	59.6092	61.6092	63.6092	66.6092
14.09	48	49	51	53	59.6089	61.6089	63.6089	66.6089
14.1	48	49	51	53	59.6086	61.6086	63.6086	66.6086
14.11	48	49	51	53	59.6083	61.6083	63.6083	66.6083
14.12	48	49	51	53	59.6081	61.608	63.608	66.6081
14.13	48	49	51	53	59.6078	61.6078	63.6078	66.6078
14.14	48	49	51	53	59.6075	61.6075	63.6075	66.6075
14.15	48	49	51	53	59.6072	61.6072	63.6072	66.6072
14.16	48	49	51	53	59.6069	61.6069	63.6069	66.6069
14.17	48	49	51	53	59.6067	61.6067	63.6067	66.6067
14.18	48	49	51	53	59.6064	61.6064	63.6064	66.6064
14.19	48	49	51	53	59.6061	61.6061	63.6061	66.6061
14.2	48	49	51	53	59.6058	61.6058	63.6058	66.6058
14.21	48	49	51	53	59.6056	61.6055	63.6055	66.6056
14.22	48	49	51	53	59.6053	61.6053	63.6053	66.6053
14.23	48	49	51	53	59.605	61.605	63.605	66.605
14.24	48	49	51	53	59.6047	61.6047	63.6047	66.6047
14.25	48	49	51	53	59.6044	61.6044	63.6044	66.6044
14.26	48	49	51	53	59.6042	61.6042	63.6042	66.6042
14.27	48	49	51	53	59.6039	61.6039	63.6039	66.6039
14.28	48	49	51	53	59.6036	61.6036	63.6036	66.6036
14.29	48	49	51	53	59.6033	61.6033	63.6033	66.6033
14.3	48	49	51	53	59.6031	61.603	63.603	66.6031
14.31	48	49	51	53	59.6028	61.6028	63.6028	66.6028
14.32	48	49	51	53	59.6025	61.6025	63.6025	66.6025
14.33	48	49	51	53	59.6022	61.6022	63.6022	66.6022
14.34	48	49	51	53	59.6019	61.6019	63.6019	66.6019
14.35	48	49	51	53	59.6017	61.6017	63.6017	66.6017
14.36	48	49	51	53	59.6014	61.6014	63.6014	66.6014
14.37	48	49	51	53	59.6011	61.6011	63.6011	66.6011
14.38	48	49	51	53	59.6008	61.6008	63.6008	66.6008
14.39	48	49	51	53	59.6006	61.6005	63.6005	66.6006
14.4	48	49	51	53	59.6003	61.6003	63.6003	66.6003
14.41	48	49	51	53	59.6	61.6	63.6	66.6
14.42	48	49	51	53	59.5997	61.5997	63.5997	66.5997
14.43	48	49	51	53	59.5994	61.5994	63.5994	66.5994
14.44	48	49	51	53	59.5992	61.5992	63.5992	66.5992
14.45	48	49	51	53	59.5989	61.5989	63.5989	66.5989
14.46	48	49	51	53	59.5986	61.5986	63.5986	66.5986
14.47	48	49	51	53	59.5983	61.5983	63.5983	66.5983
14.48	48	49	51	53	59.5981	61.598	63.598	66.5981
14.49	48	49	51	53	59.5978	61.5978	63.5978	66.5978
14.5	48	49	51	53	59.5975	61.5975	63.5975	66.5975
14.51	48	49	51	53	59.5972	61.5972	63.5972	66.5972
14.52	48	49	51	53	59.5969	61.5969	63.5969	66.5969
14.53	48	49	51	53	59.5967	61.5967	63.5967	66.5967
14.54	48	49	51	53	59.5964	61.5964	63.5964	66.5964
14.55	48	49	51	53	59.5961	61.5961	63.5961	66.5961
14.56	48	49	51	53	59.5958	61.5958	63.5958	66.5958
14.57	48	49	51	53	59.5956	61.5955	63.5955	66.5956
14.58	48	49	51	53	59.5953	61.5953	63.5953	66.5953
14.59	48	49	51	53	59.595	61.595	63.595	66.595
14.6	48	49	51	53	59.5947	61.5947	63.5947	66.5947
14.61	48	49	51	53	59.5944	61.5944	63.5944	66.5944
14.62	48	49	51	53	59.5942	61.5942	63.5942	66.5942
14.63	48	49	51	53	59.5939	61.5939	63.5939	66.5939
14.64	48	49	51	53	59.5936	61.5936	63.5936	66.5936
14.65	48	49	51	53	59.5933	61.5933	63.5933	66.5933
14.66	48	49	51	53	59.5931	61.593	63.593	66.5931
14.67	48	49	51	53	59.5928	61.5928	63.5928	66.5928
14.68	48	49	51	53	59.5925	61.5925	63.5925	66.5925
14.69	48	49	51	53	59.5922	61.5922	63.5922	66.5922
14.7	48	49	51	53	59.5919	61.5919	63.5919	66.5919
14.71	48	49	51	53	59.5917	61.5917	63.5917	66.5917
14.72	48	49	51	53	59.5914	61.5914	63.5914	66.5914
14.73	48	49	51	53	59.5911	61.5911	63.5911	66.5911
14.74	48	49	51	53	59.5908	61.5908	63.5908	66.5908
14.75	48	49	51	53	59.5906	61.5905	63.5905	66.5906
14.76	48	49	51	53	59.5903	61.5903	63.5903	66.5903
14.77	48	49	51	53	59.59	61.59	63.59	66.59
14.78	48	49	51	53	59.5897	61.5897	63.5897	66.5897
14.79	48	49	51	53	59.5894	61.5894	63.5894	66.5894
14.8	48	49	51	53	59.5892	61.5892	63.5892	66.5892
14.81	48	49	51	53	59.5889	61.5889	63.5889	66.5889
14.82	48	49	51	53	59.5886	61.5886	63.5886	66.5886
14.83	48	49	51	53	59.5883	61.5883	63.5883	66.5883
14.84	48	49	51	53	59.5881	61.588	63.588	66.5881
14.85	48	49	51	53	59.5878	61.5878	63.5878	66.5878
14.86	48	49	51	53	59.5875	61.5875	63.5875	66.5875
14.87	48	49	51	53	59.5872	61.5872	63.5872	66.5872
14.88	48	49	51	53	59.5869	61.5869	63.5869	66.5869
14.89	48	49	51	53	59.5867	61.5867	63.5867	66.5867
14.9	48	49	51	53	59.5864	61.5864	63.5864	66.5864
14.91	48	49	51	53	59.5861	61.5861	63.5861	66.5861
14.92	48	49	51	53	59.5858	61.5858	63.5858	66.5858
14.93	48	49	51	53	59.5856	61.5855	63.5855	66.5856
14.94	48	49	51	53	59.5853	61.5853	63.5853	66.5853
14.95	48	49	51	53	59.585	61.585	63.585	66.585
14.96	48	49	51	53	59.5847	61.5847	63.5847	66.5847
14.97	48	49	51	53	59.5844	61.5844	63.5844	66.5844
14.98	48	49	51	53	59.5842	61.5842	63.5842	66.5842
14.99	48	49	51	53	59.5839	61.5839	63.5839	66.5839
15	48	49	51	53	59.5836	61.5836	63.5836	66.5836
15.01	48	49	51	53	59.5833	61.5833	63.5833	66.5833
15.02	48	49	51	53	59.5831	61.583	63.583	66.5831
15.03	48	49	51	53	59.5828	61.5828	63.5828	66.5828
15.04	48	49	51	53	59.5825	61.5825	63.5825	66.5825
15.05	48	49	51	53	59.5822	61.5822	63.5822	66.5822
15.06	48	49	51	53	59.5819	61.5819	63.5819	66.5819
15.07	48	49	51	53	59.5817	61.5817	63.5817	66.5817
15.08	48	49	51	53	59.5814	61.5814	63.5814	66.5814
15.09	48	49	51	53	59.5811	61.5811	63.5811	66.5811
15.1	48	49	51	53	59.5808	61.5808	63.5808	66.5808
15.11	48	49	51	53	59.5806	61.5805	63.5805	66.5806
15.12	48	49	51	53	59.5803	61.5803	63.5803	66.5803
15.13	48	49	51	53	59.58	61.58	63.58	66.58
15.14	48	49	51	53	59.5797	61.5797	63.5797	66.5797
15.15	48	49	51	53	59.5794	61.5794	63.5794	66.5794
15.16	48	49	51	53	59.5792	61.5792	63.5792	66.5792
15.17	48	49	51	53	59.5789	61.5789	63.5789	66.5789
15.18	48	49	51	53	59.5786	61.5786	63.5786	66.5786
15.19	48	49	51	53	59.5783	61.5783	63.5783	66.5783
15.2	48	49	51	53	59.5781	61.578	63.578	66.5781
15.21	48	49	51	53	59.5778	61.5778	63.5778	66.5778
15.22	48	49	51	53	59.5775	61.5775	63.5775	66.5775
15.23	48	49	51	53	59.5772	61.5772	63.5772	66.5772
15.24	48	49	51	53	59.5769	61.5769	63.5769	66.5769
15.25	48	49	51	53	59.5767	61.5767	63.5767	66.5767
15.26	48	49	51	53	59.5764	61.5764	63.5764	66.5764
15.27	48	49	51	53	59.5761	61.5761	63.5761	66.5761
15.28	48	49	51	53	59.5758	61.5758	63.5758	66.5758
15.29	48	49	51	53	59.5756	61.5755	63.5755	66.5756
15.3	48	49	51	53	59.5753	61.5753	63.5753	66.5753
15.31	48	49	51	53	59.575	61.575	63.575	66.575
15.32	48	49	51	53	59.5747	61.5747	63.5747	66.5747
15.33	48	49	51	53	59.5744	61.5744	63.5744	66.5744
15.34	48	49	51	53	59.5742	61.5742	63.5742	66.5742
15.35	48	49	51	53	59.5739	61.5739	63.5739	66.5739
15.36	48	49	51	53	59.5736	61.5736	63.5736	66.5736
15.37	48	49	51	53	59.5733	61.5733	63.5733	66.5733
15.38	48	49	51	53	59.5731	61.573	63.573	66.573
15.39	48	49	51	53	59.5728	61.5728	63.5728	66.5728
15.4	48	49	51	53	59.5725	61.5725	63.5725	66.5725
15.41	48	49	51	53	59.5722	61.5722	63.5722	66.5722
15.42	48	49	51	53	59.5719	61.5719	63.5719	66.5719
15.43	48	49	51	53	59.5717	61.5717	63.5717	66.5717
15.44	48	49	51	53	59.5714	61.5714	63.5714	66.5714
15.45	48	49	51	53	59.5711	61.5711	63.5711	66.5711
15.46	48	49	51	53	59.5708	61.5708	63.5708	66.5708
15.47	48	49	51	53	59.5706	61.5705	63.5705	66.5705
15.48	48	49	51	53	59.5703	61.5703	63.5703	66.5703
15.49	48	49	51	53	59.57	61.57	63.57	66.57
15.5	48	49	51	53	59.5697	61.5697	63.5697	66.5697
15.51	48	49	51	53	59.5694	61.5694	63.5694	66.5694
15.52	48	49	51	53	59.5692	61.5692	63.5692	66.5692
15.53	48	49	51	53	59.5689	61.5689	63.5689	66.5689
15.54	48	49	51	53	59.5686	61.5686	63.5686	66.5686
15.55	48	49	51	53	59.5683	61.5683	63.5683	66.5683
15.56	48	49	51	53	59.5681	61.568	63.568	66.568
15.57	48	49	51	53	59.5678	61.5678	63.5678	66.5678
15.58	48	49	51	53	59.5675	61.5675	63.5675	66.5675
15.59	48	49	51	53	59.5672	61.5672	63.5672	66.5672
15.6	48	49	51	53	59.5669	61.5669	63.5669	66.5669
15.61	48	49	51	53	59.5667	61.5667	63.5667	66.5667
15.62	48	49	51	53	59.5664	61.5664	63.5664	66.5664
15.63	48	49	51	53	59.5661	61.5661	63.5661	66.5661
15.64	48	49	51	53	59.5658	61.5658	63.5658	66.5658
15.65	48	49	51	53	59.5656	61.5655	63.5655	66.5655
15.66	48	49	51	53	59.5653	61.5653	63.5653	66.5653
15.67	48	49	51	53	59.565	61.565	63.565	66.565
15.68	48	49	51	53	59.5647	61.5647	63.5647	66.5647
15.69	48	49	51	53	59.5644	61.5644	63.5644	66.5644
15.7	48	49	51	53	59.5642	61.5642	63.5642	66.5642
15.71	48	49	51	53	59.5639	61.5639	63.5639	66.5639
15.72	48	49	51	53	59.5636	61.5636	63.5636	66.5636
15.73	48	49	51	53	59.5633	61.5633	63.5633	66.5633
15.74	48	49	51	53	59.5631	61.563	63.563	66.563
15.75	48	49	51	53	59.5628	61.5628	63.5628	66.5628
15.76	48	49	51	53	59.5625	61.5625	63.5625	66.5625
15.77	48	49	51	53	59.5622	61.5622	63.5622	66.5622
15.78	48	49	51	53	59.5619	61.5619	63.5619	66.5619
15.79	48	49	51	53	59.5617	61.5617	63.5617	66.5617
15.8	48	49	51	53	59.5614	61.5614	63.5614	66.5614
15.81	48	49	51	53	59.5611	61.5611	63.5611	66.5611
15.82	48	49	51	53	59.5608	61.5608	63.5608	66.5608
15.83	48	49	51	53	59.5606	61.5605	63.5605	66.5605
15.84	48	49	51	53	59.5603	61.5603	63.5603	66.5603
15.85	48	49	51	53	59.56	61.56	63.56	66.56
15.86	48	49	51	53	59.5597	61.5597	63.5597	66.5597
15.87	48	49	51	53	59.5594	61.5594	63.5594	66.5594
15.88	48	49	51	53	59.5592	61.5592	63.5592	66.5592
15.89	48	49	51	53	59.5589	61.5589	63.5589	66.5589
15.9	48	49	51	53	59.5586	61.5586	63.5586	66.5586
15.91	48	49	51	53	59.5583	61.5583	63.5583	66.5583
15.92	48	49	51	53	59.5581	61.558	63.558	66.558
15.93	48	49	51	53	59.5578	61.5578	63.5578	66.5578
15.94	48	49	51	53	59.5575	61.5575	63.5575	66.5575
15.95	48	49	51	53	59.5572	61.5572	63.5572	66.5572
15.96	48	49	51	53	59.5569	61.5569	63.5569	66.5569
15.97	48	49	51	53	59.5567	61.5567	63.5567	66.5567
15.98	48	49	51	53	59.5564	61.5564	63.5564	66.5564
15.99	48	49	51	53	59.5561	61.5561	63.5561	66.5561
16	48	49	51	53	59.5558	61.5558	63.5558	66.5558
16.01	48	49	51	53	59.5556	61.5555	63.5555	66.5555
16.02	48	49	51	53	59.5553	61.5553	63.5553	66.5553
16.03	48	49	51	53	59.555	61.555	63.555	66.555
16.04	48	49	51	53	59.5547	61.5547	63.5547	66.5547
16.05	48	49	51	53	59.5544	61.5544	63.5544	66.5544
16.06	48	49	51	53	59.5542	61.5542	63.5542	66.5542
16.07	48	49	51	53	59.5539	61.5539	63.5539	66.5539
16.08	48	49	51	53	59.5536	61.5536	63.5536	66.5536
16.09	48	49	51	53	59.5533	61.5533	63.5533	66.5533
16.1	48	49	51	53	59.5531	61.553	63.553	66.553
16.11	48	49	51	53	59.5528	61.5528	63.5528	66.5528
16.12	48	49	51	53	59.5525	61.5525	63.5525	66.5525
16.13	48	49	51	53	59.5522	61.5522	63.5522	66.5522
16.14	48	49	51	53	59.5519	61.5519	63.5519	66.5519
16.15	48	49	51	53	59.5517	61.5517	63.5517	66.5517
16.16	48	49	51	53	59.5514	61.5514	63.5514	66.5514
16.17	48	49	51	53	59.5511	61.5511	63.5511	66.5511
16.18	48	49	51	53	59.5508	61.5508	63.5508	66.5508
16.19	48	49	51	53	59.5505	61.5505	63.5505	66.5505
16.2	48	49	51	53	59.5503	61.5503	63.5503	66.5503
16.21	48	49	51	53	59.55	61.55	63.55	66.55
16.22	48	49	51	53	59.5497	61.5497	63.5497	66.5497
16.23	48	49	51	53	59.5494	61.5494	63.5494	66.5494
16.24	48	49	51	53	59.5492	61.5492	63.5492	66.5492
16.25	48	49	51	53	59.5489	61.5489	63.5489	66.5489
16.26	48	49	51	53	59.5486	61.5486	63.5486	66.5486
16.27	48	49	51	53	59.5483	61.5483	63.5483	66.5483
16.28	48	49	51	53	59.548	61.548	63.548	66.548
16.29	48	49	51	53	59.5478	61.5478	63.5478	66.5478
16.3	48	49	51	53	59.5475	61.5475	63.5475	66.5475
16.31	48	49	51	53	59.5472	61.5472	63.5472	66.5472
16.32	48	49	51	53	59.5469	61.5469	63.5469	66.5469
16.33	48	49	51	53	59.5467	61.5467	63.5467	66.5467
16.34	48	49	51	53	59.5464	61.5464	63.5464	66.5464
16.35	48	49	51	53	59.5461	61.5461	63.5461	66.5461
16.36	48	49	51	53	59.5458	61.5458	63.5458	66.5458
16.37	48	49	51	53	59.5455	61.5455	63.5455	66.5455
16.38	48	49	51	53	59.5453	61.5453	63.5453	66.5453
16.39	48	49	51	53	59.545	61.545	63.545	66.545
16.4	48	49	51	53	59.5447	61.5447	63.5447	66.5447
16.41	48	49	51	53	59.5444	61.5444	63.5444	66.5444
16.42	48	49	51	53	59.5442	61.5442	63.5442	66.5442
16.43	48	49	51	53	59.5439	61.5439	63.5439	66.5439
16.44	48	49	51	53	59.5436	61.5436	63.5436	66.5436
16.45	48	49	51	53	59.5433	61.5433	63.5433	66.5433
16.46	48	49	51	53	59.543	61.543	63.543	66.543
16.47	48	49	51	53	59.5428	61.5428	63.5428	66.5428
16.48	48	49	51	53	59.5425	61.5425	63.5425	66.5425
16.49	48	49	51	53	59.5422	61.5422	63.5422	66.5422
16.5	48	49	51	53	59.5419	61.5419	63.5419	66.5419
16.51	48	49	51	53	59.5417	61.5417	63.5417	66.5417
16.52	48	49	51	53	59.5414	61.5414	63.5414	66.5414
16.53	48	49	51	53	59.5411	61.5411	63.5411	66.5411
16.54	48	49	51	53	59.5408	61.5408	63.5408	66.5408
16.55	48	49	51	53	59.5405	61.5405	63.5405	66.5405
16.56	48	49	51	53	59.5403	61.5403	63.5403	66.5403
16.57	48	49	51	53	59.54	61.54	63.54	66.54
16.58	48	49	51	53	59.5397	61.5397	63.5397	66.5397
16.59	48	49	51	53	59.5394	61.5394	63.5394	66.5394
16.6	48	49	51	53	59.5392	61.5392	63.5392	66.5392
16.61	48	49	51	53	59.5389	61.5389	63.5389	66.5389
16.62	48	49	51	53	59.5386	61.5386	63.5386	66.5386
16.63	48	49	51	53	59.5383	61.5383	63.5383	66.5383
16.64	48	49	51	53	59.538	61.538	63.538	66.538
16.65	48	49	51	53	59.5378	61.5378	63.5378	66.5378
16.66	48	49	51	53	59.5375	61.5375	63.5375	66.5375
16.67	48	49	51	53	59.5372	61.5372	63.5372	66.5372
16.68	48	49	51	53	59.5369	61.5369	63.5369	66.5369
16.69	48	49	51	53	59.5367	61.5367	63.5367	66.5367
16.7	48	49	51	53	59.5364	61.5364	63.5364	66.5364
16.71	48	49	51	53	59.5361	61.5361	63.5361	66.5361
16.72	48	49	51	53	59.5358	61.5358	63.5358	66.5358
16.73	48	49	51	53	59.5355	61.5355	63.5355	66.5355
16.74	48	49	51	53	59.5353	61.5353	63.5353	66.5353
16.75	48	49	51	53	59.535	61.535	63.535	66.535
16.76	48	49	51	53	59.5347	61.5347	63.5347	66.5347
16.77	48	49	51	53	59.5344	61.5344	63.5344	66.5344
16.78	48	49	51	53	59.5342	61.5342	63.5342	66.5342
16.79	48	49	51	53	59.5339	61.5339	63.5339	66.5339
16.8	48	49	51	53	59.5336	61.5336	63.5336	66.5336
16.81	48	49	51	53	59.5333	61.5333	63.5333	66.5333
16.82	48	49	51	53	59.533	61.533	63.533	66.533
16.83	48	49	51	53	59.5328	61.5328	63.5328	66.5328
16.84	48	49	51	53	59.5325	61.5325	63.5325	66.5325
16.85	48	49	51	53	59.5322	61.5322	63.5322	66.5322
16.86	48	49	51	53	59.5319	61.5319	63.5319	66.5319
16.87	48	49	51	53	59.5317	61.5317	63.5317	66.5317
16.88	48	49	51	53	59.5314	61.5314	63.5314	66.5314
16.89	48	49	51	53	59.5311	61.5311	63.5311	66.5311
16.9	48	49	51	53	59.5308	61.5308	63.5308	66.5308
16.91	48	49	51	53	59.5305	61.5305	63.5305	66.5305
16.92	48	49	51	53	59.5303	61.5303	63.5303	66.5303
16.93	48	49	51	53	59.53	61.53	63.53	66.53
16.94	48	49	51	53	59.5297	61.5297	63.5297	66.5297
16.95	48	49	51	53	59.5294	61.5294	63.5294	66.5294
16.96	48	49	51	53	59.5292	61.5292	63.5292	66.5292
16.97	48	49	51	53	59.5289	61.5289	63.5289	66.5289
16.98	48	49	51	53	59.5286	61.5286	63.5286	66.5286
16.99	48	49	51	53	59.5283	61.5283	63.5283	66.5283
17	48	49	51	53	59.528	61.528	63.528	66.528
17.01	48	49	51	53	59.5278	61.5278	63.5278	66.5278
17.02	48	49	51	53	59.5275	61.5275	63.5275	66.5275
17.03	48	49	51	53	59.5272	61.5272	63.5272	66.5272
17.04	48	49	51	53	59.5269	61.5269	63.5269	66.5269
17.05	48	49	51	53	59.5267	61.5267	63.5267	66.5267
17.06	48	49	51	53	59.5264	61.5264	63.5264	66.5264
17.07	48	49	51	53	59.5261	61.5261	63.5261	66.5261
17.08	48	49	51	53	59.5258	61.5258	63.5258	66.5258
17.09	48	49	51	53	59.5255	61.5255	63.5255	66.5255
17.1	48	49	51	53	59.5253	61.5253	63.5253	66.5253
17.11	48	49	51	53	59.525	61.525	63.525	66.525
17.12	48	49	51	53	59.5247	61.5247	63.5247	66.5247
17.13	48	49	51	53	59.5244	61.5244	63.5244	66.5244
17.14	48	49	51	53	59.5242	61.5242	63.5242	66.5242
17.15	48	49	51	53	59.5239	61.5239	63.5239	66.5239
17.16	48	49	51	53	59.5236	61.5236	63.5236	66.5236
17.17	48	49	51	53	59.5233	61.5233	63.5233	66.5233
17.18	48	49	51	53	59.523	61.523	63.523	66.523
17.19	48	49	51	53	59.5228	61.5228	63.5228	66.5228
17.2	48	49	51	53	59.5225	61.5225	63.5225	66.5225
17.21	48	49	51	53	59.5222	61.5222	63.5222	66.5222
17.22	48	49	51	53	59.5219	61.5219	63.5219	66.5219
17.23	48	49	51	53	59.5217	61.5217	63.5217	66.5217
17.24	48	49	51	53	59.5214	61.5214	63.5214	66.5214
17.25	48	49	51	53	59.5211	61.5211	63.5211	66.5211
17.26	48	49	51	53	59.5208	61.5208	63.5208	66.5208
17.27	48	49	51	53	59.5205	61.5205	63.5205	66.5205
17.28	48	49	51	53	59.5203	61.5203	63.5203	66.5203
17.29	48	49	51	53	59.52	61.52	63.52	66.52
17.3	48	49	51	53	59.5197	61.5197	63.5197	66.5197
17.31	48	49	51	53	59.5194	61.5194	63.5194	66.5194
17.32	48	49	51	53	59.5192	61.5192	63.5192	66.5192
17.33	48	49	51	53	59.5189	61.5189	63.5189	66.5189
17.34	48	49	51	53	59.5186	61.5186	63.5186	66.5186
17.35	48	49	51	53	59.5183	61.5183	63.5183	66.5183
17.36	48	49	51	53	59.518	61.518	63.518	66.518
17.37	48	49	51	53	59.5178	61.5178	63.5178	66.5178
17.38	48	49	51	53	59.5175	61.5175	63.5175	66.5175
17.39	48	49	51	53	59.5172	61.5172	63.5172	66.5172
17.4	48	49	51	53	59.5169	61.5169	63.5169	66.5169
17.41	48	49	51	53	59.5167	61.5167	63.5167	66.5167
17.42	48	49	51	53	59.5164	61.5164	63.5164	66.5164
17.43	48	49	51	53	59.5161	61.5161	63.5161	66.5161
17.44	48	49	51	53	59.5158	61.5158	63.5158	66.5158
17.45	48	49	51	53	59.5155	61.5155	63.5155	66.5155
17.46	48	49	51	53	59.5153	61.5153	63.5153	66.5153
17.47	48	49	51	53	59.515	61.515	63.515	66.515
17.48	48	49	51	53	59.5147	61.5147	63.5147	66.5147
17.49	48	49	51	53	59.5144	61.5144	63.5144	66.5144
17.5	48	49	51	53	59.5142	61.5142	63.5142	66.5142
17.51	48	49	51	53	59.5139	61.5139	63.5139	66.5139
17.52	48	49	51	53	59.5136	61.5136	63.5136	66.5136
17.53	48	49	51	53	59.5133	61.5133	63.5133	66.5133
17.54	48	49	51	53	59.513	61.513	63.513	66.513
17.55	48	49	51	53	59.5128	61.5128	63.5128	66.5128
17.56	48	49	51	53	59.5125	61.5125	63.5125	66.5125
17.57	48	49	51	53	59.5122	61.5122	63.5122	66.5122
17.58	48	49	51	53	59.5119	61.5119	63.5119	66.5119
17.59	48	49	51	53	59.5117	61.5117	63.5117	66.5117
17.6	48	49	51	53	59.5114	61.5114	63.5114	66.5114
17.61	48	49	51	53	59.5111	61.5111	63.5111	66.5111
17.62	48	49	51	53	59.5108	61.5108	63.5108	66.5108
17.63	48	49	51	53	59.5105	61.5105	63.5105	66.5105
17.64	48	49	51	53	59.5103	61.5103	63.5103	66.5103
17.65	48	49	51	53	59.51	61.51	63.51	66.51
17.66	48	49	51	53	59.5097	61.5097	63.5097	66.5097
17.67	48	49	51	53	59.5094	61.5094	63.5094	66.5094
17.68	48	49	51	53	59.5092	61.5092	63.5092	66.5092
17.69	48	49	51	53	59.5089	61.5089	63.5089	66.5089
17.7	48	49	51	53	59.5086	61.5086	63.5086	66.5086
17.71	48	49	51	53	59.5083	61.5083	63.5083	66.5083
17.72	48	49	51	53	59.508	61.508	63.508	66.508
17.73	48	49	51	53	59.5078	61.5078	63.5078	66.5078
17.74	48	49	51	53	59.5075	61.5075	63.5075	66.5075
17.75	48	49	51	53	59.5072	61.5072	63.5072	66.5072
17.76	48	49	51	53	59.5069	61.5069	63.5069	66.5069
17.77	48	49	51	53	59.5067	61.5067	63.5067	66.5067
17.78	48	49	51	53	59.5064	61.5064	63.5064	66.5064
17.79	48	49	51	53	59.5061	61.5061	63.5061	66.5061
17.8	48	49	51	53	59.5058	61.5058	63.5058	66.5058
17.81	48	49	51	53	59.5055	61.5055	63.5055	66.5055
17.82	48	49	51	53	59.5053	61.5053	63.5053	66.5053
17.83	48	49	51	53	59.505	61.505	63.505	66.505
17.84	48	49	51	53	59.5047	61.5047	63.5047	66.5047
17.85	48	49	51	53	59.5044	61.5044	63.5044	66.5044
17.86	48	49	51	53	59.5042	61.5042	63.5042	66.5042
17.87	48	49	51	53	59.5039	61.5039	63.5039	66.5039
17.88	48	49	51	53	59.5036	61.5036	63.5036	66.5036
17.89	48	49	51	53	59.5033	61.5033	63.5033	66.5033
17.9	48	49	51	53	59.503	61.503	63.503	66.503
17.91	48	49	51	53	59.5028	61.5028	63.5028	66.5028
17.92	48	49	51	53	59.5025	61.5025	63.5025	66.5025
17.93	48	49	51	53	59.5022	61.5022	63.5022	66.5022
17.94	48	49	51	53	59.5019	61.5019	63.5019	66.5019
17.95	48	49	51	53	59.5017	61.5017	63.5017	66.5017
17.96	48	49	51	53	59.5014	61.5014	63.5014	66.5014
17.97	48	49	51	53	59.5011	61.5011	63.5011	66.5011
17.98	48	49	51	53	59.5008	61.5008	63.5008	66.5008
17.99	48	49	51	53	59.5005	61.5005	63.5005	66.5005
18	48	49	51	53	59.5003	61.5003	63.5003	66.5003
18.01	48	49	51	53	59.5	61.5	63.5	66.5
18.02	48	49	51	53	59.4997	61.4997	63.4997	66.4997
18.03	48	49	51	53	59.4994	61.4994	63.4994	66.4994
18.04	48	49	51	53	59.4992	61.4992	63.4992	66.4992
18.05	48	49	51	53	59.4989	61.4989	63.4989	66.4989
18.06	48	49	51	53	59.4986	61.4986	63.4986	66.4986
18.07	48	49	51	53	59.4983	61.4983	63.4983	66.4983
18.08	48	49	51	53	59.498	61.498	63.498	66.498
18.09	48	49	51	53	59.4978	61.4978	63.4978	66.4978
18.1	48	49	51	53	59.4975	61.4975	63.4975	66.4975
18.11	48	49	51	53	59.4972	61.4972	63.4972	66.4972
18.12	48	49	51	53	59.4969	61.4969	63.4969	66.4969
18.13	48	49	51	53	59.4967	61.4967	63.4967	66.4967
18.14	48	49	51	53	59.4964	61.4964	63.4964	66.4964
18.15	48	49	51	53	59.4961	61.4961	63.4961	66.4961
18.16	48	49	51	53	59.4958	61.4958	63.4958	66.4958
18.17	48	49	51	53	59.4955	61.4955	63.4955	66.4955
18.18	48	49	51	53	59.4953	61.4953	63.4953	66.4953
18.19	48	49	51	53	59.495	61.495	63.495	66.495
18.2	48	49	51	53	59.4947	61.4947	63.4947	66.4947
18.21	48	49	51	53	59.4944	61.4944	63.4944	66.4944
18.22	48	49	51	53	59.4942	61.4942	63.4942	66.4942
18.23	48	49	51	53	59.4939	61.4939	63.4939	66.4939
18.24	48	49	51	53	59.4936	61.4936	63.4936	66.4936
18.25	48	49	51	53	59.4933	61.4933	63.4933	66.4933
18.26	48	49	51	53	59.493	61.493	63.493	66.493
18.27	48	49	51	53	59.4928	61.4928	63.4928	66.4928
18.28	48	49	51	53	59.4925	61.4925	63.4925	66.4925
18.29	48	49	51	53	59.4922	61.4922	63.4922	66.4922
18.3	48	49	51	53	59.4919	61.4919	63.4919	66.4919
18.31	48	49	51	53	59.4917	61.4917	63.4917	66.4917
18.32	48	49	51	53	59.4914	61.4914	63.4914	66.4914
18.33	48	49	51	53	59.4911	61.4911	63.4911	66.4911
18.34	48	49	51	53	59.4908	61.4908	63.4908	66.4908
18.35	48	49	51	53	59.4905	61.4905	63.4905	66.4905
18.36	48	49	51	53	59.4903	61.4903	63.4903	66.4903
18.37	48	49	51	53	59.49	61.49	63.49	66.49
18.38	48	49	51	53	59.4897	61.4897	63.4897	66.4897
18.39	48	49	51	53	59.4894	61.4894	63.4894	66.4894
18.4	48	49	51	53	59.4892	61.4892	63.4892	66.4892
18.41	48	49	51	53	59.4889	61.4889	63.4889	66.4889
18.42	48	49	51	53	59.4886	61.4886	63.4886	66.4886
18.43	48	49	51	53	59.4883	61.4883	63.4883	66.4883
18.44	48	49	51	53	59.488	61.488	63.488	66.488
18.45	48	49	51	53	59.4878	61.4878	63.4878	66.4878
18.46	48	49	51	53	59.4875	61.4875	63.4875	66.4875
18.47	48	49	51	53	59.4872	61.4872	63.4872	66.4872
18.48	48	49	51	53	59.4869	61.4869	63.4869	66.4869
18.49	48	49	51	53	59.4867	61.4867	63.4867	66.4867
18.5	48	49	51	53	59.4864	61.4864	63.4864	66.4864
18.51	48	49	51	53	59.4861	61.4861	63.4861	66.4861
18.52	48	49	51	53	59.4858	61.4858	63.4858	66.4858
18.53	48	49	51	53	59.4855	61.4855	63.4855	66.4855
18.54	48	49	51	53	59.4853	61.4853	63.4853	66.4853
18.55	48	49	51	53	59.485	61.485	63.485	66.485
18.56	48	49	51	53	59.4847	61.4847	63.4847	66.4847
18.57	48	49	51	53	59.4844	61.4844	63.4844	66.4844
18.58	48	49	51	53	59.4842	61.4842	63.4842	66.4842
18.59	48	49	51	53	59.4839	61.4839	63.4839	66.4839
18.6	48	49	51	53	59.4836	61.4836	63.4836	66.4836
18.61	48	49	51	53	59.4833	61.4833	63.4833	66.4833
18.62	48	49	51	53	59.483	61.483	63.483	66.483
18.63	48	49	51	53	59.4828	61.4828	63.4828	66.4828
18.64	48	49	51	53	59.4825	61.4825	63.4825	66.4825
18.65	48	49	51	53	59.4822	61.4822	63.4822	66.4822
18.66	48	49	51	53	59.4819	61.4819	63.4819	66.4819
18.67	48	49	51	53	59.4817	61.4817	63.4817	66.4817
18.68	48	49	51	53	59.4814	61.4814	63.4814	66.4814
18.69	48	49	51	53	59.4811	61.4811	63.4811	66.4811
18.7	48	49	51	53	59.4808	61.4808	63.4808	66.4808
18.71	48	49	51	53	59.4805	61.4805	63.4805	66.4805
18.72	48	49	51	53	59.4803	61.4803	63.4803	66.4803
18.73	48	49	51	53	59.48	61.48	63.48	66.48
18.74	48	49	51	53	59.4797	61.4797	63.4797	66.4797
18.75	48	49	51	53	59.4794	61.4794	63.4794	66.4794
18.76	48	49	51	53	59.4792	61.4792	63.4792	66.4792
18.77	48	49	51	53	59.4789	61.4789	63.4789	66.4789
18.78	48	49	51	53	59.4786	61.4786	63.4786	66.4786
18.79	48	49	51	53	59.4783	61.4783	63.4783	66.4783
18.8	48	49	51	53	59.478	61.478	63.478	66.478
18.81	48	49	51	53	59.4778	61.4778	63.4778	66.4778
18.82	48	49	51	53	59.4775	61.4775	63.4775	66.4775
18.83	48	49	51	53	59.4772	61.4772	63.4772	66.4772
18.84	48	49	51	53	59.4769	61.4769	63.4769	66.4769
18.85	48	49	51	53	59.4767	61.4767	63.4767	66.4767
18.86	48	49	51	53	59.4764	61.4764	63.4764	66.4764
18.87	48	49	51	53	59.4761	61.4761	63.4761	66.4761
18.88	48	49	51	53	59.4758	61.4758	63.4758	66.4758
18.89	48	49	51	53	59.4755	61.4755	63.4755	66.4755
18.9	48	49	51	53	59.4753	61.4753	63.4753	66.4753
18.91	48	49	51	53	59.475	61.475	63.475	66.475
18.92	48	49	51	53	59.4747	61.4747	63.4747	66.4747
18.93	48	49	51	53	59.4744	61.4744	63.4744	66.4744
18.94	48	49	51	53	59.4742	61.4742	63.4742	66.4742
18.95	48	49	51	53	59.4739	61.4739	63.4739	66.4739
18.96	48	49	51	53	59.4736	61.4736	63.4736	66.4736
18.97	48	49	51	53	59.4733	61.4733	63.4733	66.4733
18.98	48	49	51	53	59.473	61.473	63.473	66.473
18.99	48	49	51	53	59.4728	61.4728	63.4728	66.4728
19	48	49	51	53	59.4725	61.4725	63.4725	66.4725
19.01	48	49	51	53	59.4722	61.4722	63.4722	66.4722
19.02	48	49	51	53	59.4719	61.4719	63.4719	66.4719
19.03	48	49	51	53	59.4717	61.4717	63.4717	66.4717
19.04	48	49	51	53	59.4714	61.4714	63.4714	66.4714
19.05	48	49	51	53	59.4711	61.4711	63.4711	66.4711
19.06	48	49	51	53	59.4708	61.4708	63.4708	66.4708
19.07	48	49	51	53	59.4705	61.4705	63.4705	66.4705
19.08	48	49	51	53	59.4703	61.4703	63.4703	66.4703
19.09	48	49	51	53	59.47	61.47	63.47	66.47
19.1	48	49	51	53	59.4697	61.4697	63.4697	66.4697
19.11	48	49	51	53	59.4694	61.4694	63.4694	66.4694
19.12	48	49	51	53	59.4692	61.4692	63.4692	66.4692
19.13	48	49	51	53	59.4689	61.4689	63.4689	66.4689
19.14	48	49	51	53	59.4686	61.4686	63.4686	66.4686
19.15	48	49	51	53	59.4683	61.4683	63.4683	66.4683
19.16	48	49	51	53	59.468	61.468	63.468	66.468
19.17	48	49	51	53	59.4678	61.4678	63.4678	66.4678
19.18	48	49	51	53	59.4675	61.4675	63.4675	66.4675
19.19	48	49	51	53	59.4672	61.4672	63.4672	66.4672
19.2	48	49	51	53	59.4669	61.4669	63.4669	66.4669
19.21	48	49	51	53	59.4667	61.4667	63.4667	66.4667
19.22	48	49	51	53	59.4664	61.4664	63.4664	66.4664
19.23	48	49	51	53	59.4661	61.4661	63.4661	66.4661
19.24	48	49	51	53	59.4658	61.4658	63.4658	66.4658
19.25	48	49	51	53	59.4655	61.4655	63.4655	66.4655
19.26	48	49	51	53	59.4653	61.4653	63.4653	66.4653
19.27	48	49	51	53	59.465	61.465	63.465	66.465
19.28	48	49	51	53	59.4647	61.4647	63.4647	66.4647
19.29	48	49	51	53	59.4644	61.4644	63.4644	66.4644
19.3	48	49	51	53	59.4642	61.4642	63.4642	66.4642
19.31	48	49	51	53	59.4639	61.4639	63.4639	66.4639
19.32	48	49	51	53	59.4636	61.4636	63.4636	66.4636
19.33	48	49	51	53	59.4633	61.4633	63.4633	66.4633
19.34	48	49	51	53	59.463	61.463	63.463	66.463
19.35	48	49	51	53	59.4628	61.4628	63.4628	66.4628
19.36	48	49	51	53	59.4625	61.4625	63.4625	66.4625
19.37	48	49	51	53	59.4622	61.4622	63.4622	66.4622
19.38	48	49	51	53	59.4619	61.4619	63.4619	66.4619
19.39	48	49	51	53	59.4617	61.4617	63.4617	66.4617
19.4	48	49	51	53	59.4614	61.4614	63.4614	66.4614
19.41	48	49	51	53	59.4611	61.4611	63.4611	66.4611
19.42	48	49	51	53	59.4608	61.4608	63.4608	66.4608
19.43	48	49	51	53	59.4605	61.4605	63.4605	66.4605
19.44	48	49	51	53	59.4603	61.4603	63.4603	66.4603
19.45	48	49	51	53	59.46	61.46	63.46	66.46
19.46	48	49	51	53	59.4597	61.4597	63.4597	66.4597
19.47	48	49	51	53	59.4594	61.4594	63.4594	66.4594
19.48	48	49	51	53	59.4592	61.4592	63.4592	66.4592
19.49	48	49	51	53	59.4589	61.4589	63.4589	66.4589
19.5	48	49	51	53	59.4586	61.4586	63.4586	66.4586
19.51	48	49	51	53	59.4583	61.4583	63.4583	66.4583
19.52	48	49	51	53	59.458	61.458	63.458	66.458
19.53	48	49	51	53	59.4578	61.4578	63.4578	66.4578
19.54	48	49	51	53	59.4575	61.4575	63.4575	66.4575
19.55	48	49	51	53	59.4572	61.4572	63.4572	66.4572
19.56	48	49	51	53	59.4569	61.4569	63.4569	66.4569
19.57	48	49	51	53	59.4567	61.4567	63.4567	66.4567
19.58	48	49	51	53	59.4564	61.4564	63.4564	66.4564
19.59	48	49	51	53	59.4561	61.4561	63.4561	66.4561
19.6	48	49	51	53	59.4558	61.4558	63.4558	66.4558
19.61	48	49	51	53	59.4555	61.4555	63.4555	66.4555
19.62	48	49	51	53	59.4553	61.4553	63.4553	66.4553
19.63	48	49	51	53	59.455	61.455	63.455	66.455
19.64	48	49	51	53	59.4547	61.4547	63.4547	66.4547
19.65	48	49	51	53	59.4544	61.4544	63.4544	66.4544
19.66	48	49	51	53	59.4542	61.4542	63.4542	66.4542
19.67	48	49	51	53	59.4539	61.4539	63.4539	66.4539
19.68	48	49	51	53	59.4536	61.4536	63.4536	66.4536
19.69	48	49	51	53	59.4533	61.4533	63.4533	66.4533
19.7	48	49	51	53	59.453	61.453	63.453	66.453
19.71	48	49	51	53	59.4528	61.4528	63.4528	66.4528
19.72	48	49	51	53	59.4525	61.4525	63.4525	66.4525
19.73	48	49	51	53	59.4522	61.4522	63.4522	66.4522
19.74	48	49	51	53	59.4519	61.4519	63.4519	66.4519
19.75	48	49	51	53	59.4517	61.4517	63.4517	66.4517
19.76	48	49	51	53	59.4514	61.4514	63.4514	66.4514
19.77	48	49	51	53	59.4511	61.4511	63.4511	66.4511
19.78	48	49	51	53	59.4508	61.4508	63.4508	66.4508
19.79	48	49	51	53	59.4505	61.4505	63.4505	66.4505
19.8	48	49	51	53	59.4503	61.4503	63.4503	66.4503
19.81	48	49	51	53	59.45	61.45	63.45	66.45
19.82	48	49	51	53	59.4497	61.4497	63.4497	66.4497
19.83	48	49	51	53	59.4494	61.4494	63.4494	66.4494
19.84	48	49	51	53	59.4492	61.4492	63.4492	66.4492
19.85	48	49	51	53	59.4489	61.4489	63.4489	66.4489
19.86	48	49	51	53	59.4486	61.4486	63.4486	66.4486
19.87	48	49	51	53	59.4483	61.4483	63.4483	66.4483
19.88	48	49	51	53	59.448	61.448	63.448	66.448
19.89	48	49	51	53	59.4478	61.4478	63.4478	66.4478
19.9	48	49	51	53	59.4475	61.4475	63.4475	66.4475
19.91	48	49	51	53	59.4472	61.4472	63.4472	66.4472
19.92	48	49	51	53	59.4469	61.4469	63.4469	66.4469
19.93	48	49	51	53	59.4467	61.4467	63.4467	66.4467
19.94	48	49	51	53	59.4464	61.4464	63.4464	66.4464
19.95	48	49	51	53	59.4461	61.4461	63.4461	66.4461
19.96	48	49	51	53	59.4458	61.4458	63.4458	66.4458
19.97	48	49	51	53	59.4455	61.4455	63.4455	66.4455
19.98	48	49	51	53	59.4453	61.4453	63.4453	66.4453
19.99	48	49	51	53	59.445	61.445	63.445	66.445
[truncated: 334,601+ more rows]
